# Supplementary material for: (2Z)-Ethyl 5-(4-methoxy­phen­yl)-7-methyl-3-oxo-2-(3,4,5-trimethoxy­benzyl­idene)-3,5-dihydro-2H-thia­zolo[3,2-a]pyrimidine-6-carboxyl­ate
Source: Acta Crystallogr Sect E Struct Rep Online. 2009 Jan 8;65(Pt 2):o235. doi: 10.1107/S1600536808041019 (PMC2968379; doi:10.1107/S1600536808041019)
Supplement: Supplementary file 1 [file e-65-0o235-sup1.cif]

##############################################################################
###                                                                        ###
###        Electronic paper (Acta Crystallographica Section E)             ###
###                                                                        ###
##############################################################################
#                                                                            #
# This CIF contains the data in a paper accepted for publication in Acta     #
# Crystallographica Section E. It conforms to the requirements of Notes      #
# for Authors for Section E, and has been peer reviewed under the auspices   #
# of the IUCr Commission on Journals.                                        #
#                                                                            #
# Full details of the Crystallographic Information File format               #
# are given in the paper "The Crystallographic Information File (CIF):       #
# a New Standard Archive File for Crystallography" by S. R. Hall, F. H.      #
# Allen and I. D. Brown [Acta Cryst. (1991), A47, 655-685].                  #
#                                                                            #
# The current version of the core CIF dictionary is obtainable from          #
# ftp://ftp.iucr.org/pub/cif_core.dic. The current version number is 2.4.    #
#                                                                            #
# Software is freely available for graphical display of the structure(s) in  #
# this CIF.  For information consult the CIF home page http://www.iucr.org/  #
# cif/home.html                                                              #
#                                                                            #
# This file may be used for bona fide research purposes within the           #
# scientific community so long as proper attribution is given to the journal # 
# article from which it was obtained.                                        #
#                                                                            #
##############################################################################
                                             
data_I
_audit_creation_method     SHELXL-97
_chemical_name_systematic
;
(2<i>Z</i>)-Ethyl
5-(4-methoxyphenyl)-7-methyl-3-oxo-2-(3,4,5-trimethoxybenzylidene)-3,5-
dihydro-2<i>H</i>-thiazolo[3,2-<i>a</i>]pyrimidine-6-carboxylate
;
_chemical_name_common     ?
_chemical_formula_moiety     'C27 H28 N2 O7 S'
_chemical_formula_sum     'C27 H28 N2 O7 S'
_chemical_formula_iupac     'C27 H28 N2 O7 S'
_chemical_formula_weight     524.57
_chemical_melting_point     ?
_chemical_melting_point_gt     448
_chemical_melting_point_lt     449
_symmetry_cell_setting     Triclinic
_symmetry_space_group_name_H-M     'P -1'
_symmetry_space_group_name_Hall     '-P 1'
loop_
    _symmetry_equiv_pos_as_xyz
    'x, y, z'
    '-x, -y, -z'
_cell_length_a     10.485(2)
_cell_length_b     10.854(2)
_cell_length_c     11.318(2)
_cell_angle_alpha     83.42(3)
_cell_angle_beta     77.65(3)
_cell_angle_gamma     89.00(3)
_cell_volume     1250.0(4)
_cell_formula_units_Z     2
_cell_measurement_reflns_used     3693
_cell_measurement_theta_min     1.9
_cell_measurement_theta_max     27.5
_cell_measurement_temperature     113(2)
_exptl_crystal_description     block
_exptl_crystal_colour     yellow
_exptl_crystal_size_max     0.24
_exptl_crystal_size_mid     0.18
_exptl_crystal_size_min     0.16
_exptl_crystal_density_diffrn     1.394
_exptl_crystal_density_meas     ?
_exptl_crystal_density_method     'not measured'
_exptl_crystal_F_000     552
_exptl_absorpt_coefficient_mu     0.180
_exptl_absorpt_correction_type     multi-scan
_exptl_absorpt_process_details     '(CrystalClear; Rigaku, 2005)'
_exptl_absorpt_correction_T_min     0.958
_exptl_absorpt_correction_T_max     0.972
_exptl_special_details
;
;
_diffrn_ambient_temperature     113(2)
_diffrn_radiation_type     MoK\a
_diffrn_radiation_wavelength     0.71073
_diffrn_radiation_source     'rotating anode'
_diffrn_radiation_monochromator     confocal
_diffrn_measurement_device_type     'Rigaku Saturn CCD'
_diffrn_measurement_method     '\w and \f'
_diffrn_detector_area_resol_mean     7.31
_diffrn_reflns_number     11123
_diffrn_reflns_av_R_equivalents     0.0422
_diffrn_reflns_av_sigmaI/netI     0.0681
_diffrn_reflns_theta_min     1.85
_diffrn_reflns_theta_max     27.50
_diffrn_reflns_theta_full     27.50
_diffrn_measured_fraction_theta_max     0.981
_diffrn_measured_fraction_theta_full     0.981
_diffrn_reflns_limit_h_min     -13
_diffrn_reflns_limit_h_max     13
_diffrn_reflns_limit_k_min     -12
_diffrn_reflns_limit_k_max     14
_diffrn_reflns_limit_l_min     -13
_diffrn_reflns_limit_l_max     14
_diffrn_standards_number     0
_diffrn_standards_interval_count     0
_diffrn_standards_interval_time     0
_diffrn_standards_decay_%     0
_refine_special_details
;
Refinement of <i>F</i>^2^ against ALL reflections. The weighted <i>R</i>-factor
<i>wR</i> and goodness of fit <i>S</i> are based on <i>F</i>^2^, conventional
<i>R</i>-factors <i>R</i> are based on <i>F</i>, with <i>F</i> set to zero for
negative <i>F</i>^2^. The threshold expression of <i>F</i>^2^ >
\s(<i>F</i>^2^) is used only for calculating <i>R</i>-factors(gt) <i>etc</i>.
and is not relevant to the choice of reflections for refinement.
<i>R</i>-factors based on <i>F</i>^2^ are statistically about twice as large
as those based on <i>F</i>, and <i>R</i>- factors based on ALL data will be
even larger.
;
_reflns_number_total     5632
_reflns_number_gt     4018
_reflns_threshold_expression     I>2\s(I)
_refine_ls_structure_factor_coef     Fsqd
_refine_ls_matrix_type     full
_refine_ls_R_factor_all     0.0627
_refine_ls_R_factor_gt     0.0411
_refine_ls_wR_factor_gt     0.0982
_refine_ls_wR_factor_ref     0.1071
_refine_ls_goodness_of_fit_ref     1.014
_refine_ls_restrained_S_all     1.014
_refine_ls_number_reflns     5632
_refine_ls_number_parameters     340
_refine_ls_number_restraints     0
_refine_ls_hydrogen_treatment     constr
_refine_ls_weighting_scheme     calc
_refine_ls_weighting_details
                  'calc w=1/[\s^2^(Fo^2^)+(0.057P)^2^] where P=(Fo^2^+2Fc^2^)/3'
_atom_sites_solution_hydrogens     geom
_atom_sites_solution_primary     direct
_atom_sites_solution_secondary     difmap
_refine_ls_shift/su_max     0.002
_refine_ls_shift/su_mean     0.000
_refine_diff_density_max     0.331
_refine_diff_density_min     -0.249
_refine_ls_extinction_method     none
_refine_ls_extinction_coef     ?
loop_
    _atom_type_symbol
    _atom_type_description
    _atom_type_scat_dispersion_real
    _atom_type_scat_dispersion_imag
    _atom_type_scat_source
    'C' 'C' 0.0033 0.0016
                         'International Tables Vol C Tables 4.2.6.8 and 6.1.1.4'
    'H' 'H' 0.0000 0.0000
                         'International Tables Vol C Tables 4.2.6.8 and 6.1.1.4'
    'N' 'N' 0.0061 0.0033
                         'International Tables Vol C Tables 4.2.6.8 and 6.1.1.4'
    'O' 'O' 0.0106 0.0060
                         'International Tables Vol C Tables 4.2.6.8 and 6.1.1.4'
    'S' 'S' 0.1246 0.1234
                         'International Tables Vol C Tables 4.2.6.8 and 6.1.1.4'
_computing_data_collection     'CrystalClear (Rigaku, 2005)'
_computing_cell_refinement     'CrystalClear (Rigaku, 2005)'
_computing_data_reduction     'CrystalClear (Rigaku, 2005)'
_computing_structure_solution     'SHELXS97 (Sheldrick, 2008)'
_computing_structure_refinement     'SHELXL97 (Sheldrick, 2008)'
_computing_molecular_graphics     'SHELXTL (Sheldrick, 2008)'
_computing_publication_material     'SHELXTL (Sheldrick, 2008)'
loop_
    _atom_site_type_symbol
    _atom_site_label
    _atom_site_fract_x
    _atom_site_fract_y
    _atom_site_fract_z
    _atom_site_U_iso_or_equiv
    _atom_site_adp_type
    _atom_site_calc_flag
    _atom_site_refinement_flags
    _atom_site_occupancy
    _atom_site_disorder_assembly
    _atom_site_disorder_group
    S S1 1.07890(3) 0.91459(4) 0.32208(3) 0.01833(11) Uani d . 1 . .
    N N1 0.86811(11) 1.04443(13) 0.32885(11) 0.0150(3) Uani d . 1 . .
    N N2 1.04753(12) 1.11583(13) 0.17148(12) 0.0199(3) Uani d . 1 . .
    O O1 0.72626(10) 0.95600(11) 0.49886(9) 0.0221(3) Uani d . 1 . .
    O O2 0.79838(11) 1.43070(12) 0.09675(10) 0.0278(3) Uani d . 1 . .
    O O3 0.64354(10) 1.32735(11) 0.23970(10) 0.0205(3) Uani d . 1 . .
    O O4 0.42971(11) 0.82312(12) 0.11235(10) 0.0255(3) Uani d . 1 . .
    O O5 1.35655(9) 0.56820(11) 0.49941(10) 0.0214(3) Uani d . 1 . .
    O O6 1.24509(10) 0.37222(11) 0.62307(10) 0.0225(3) Uani d . 1 . .
    O O7 0.98144(10) 0.37091(11) 0.73924(10) 0.0225(3) Uani d . 1 . .
    C C1 0.94447(13) 0.87479(16) 0.44286(13) 0.0166(3) Uani d . 1 . .
    C C2 0.83361(14) 0.95891(15) 0.43168(13) 0.0154(3) Uani d . 1 . .
    C C3 0.99406(13) 1.03930(15) 0.26268(13) 0.0161(3) Uani d . 1 . .
    C C4 0.97211(14) 1.22004(16) 0.14268(13) 0.0177(3) Uani d . 1 . .
    C C5 0.84306(14) 1.23011(15) 0.19470(13) 0.0156(3) Uani d . 1 . .
    C C6 0.77098(13) 1.12589(15) 0.28340(13) 0.0148(3) Uani d . 1 . .
    H H6 0.7168 1.1634 0.3541 0.018 Uiso calc R 1 . .
    C C7 0.92965(14) 0.78128(15) 0.53324(13) 0.0174(3) Uani d . 1 . .
    H H7 0.8471 0.7793 0.5881 0.021 Uiso calc R 1 . .
    C C8 1.01696(14) 0.68271(15) 0.56224(13) 0.0161(3) Uani d . 1 . .
    C C9 1.15188(13) 0.68154(15) 0.51196(13) 0.0156(3) Uani d . 1 . .
    H H9 1.1927 0.7507 0.4592 0.019 Uiso calc R 1 . .
    C C10 1.22455(13) 0.57908(15) 0.53991(13) 0.0163(3) Uani d . 1 . .
    C C11 1.16642(14) 0.47343(15) 0.61507(13) 0.0158(3) Uani d . 1 . .
    C C12 1.03251(14) 0.47620(16) 0.66753(13) 0.0165(3) Uani d . 1 . .
    C C13 0.96062(14) 0.58019(15) 0.64275(13) 0.0166(3) Uani d . 1 . .
    H H13 0.8708 0.5825 0.6811 0.020 Uiso calc R 1 . .
    C C14 1.42504(14) 0.67531(16) 0.43143(15) 0.0223(4) Uani d . 1 . .
    H H14A 1.3988 0.6921 0.3531 0.033 Uiso calc R 1 . .
    H H14B 1.5192 0.6603 0.4172 0.033 Uiso calc R 1 . .
    H H14C 1.4040 0.7469 0.4774 0.033 Uiso calc R 1 . .
    C C15 1.23394(15) 0.29536(17) 0.73613(15) 0.0261(4) Uani d . 1 . .
    H H15A 1.2244 0.3476 0.8026 0.039 Uiso calc R 1 . .
    H H15B 1.3125 0.2447 0.7339 0.039 Uiso calc R 1 . .
    H H15C 1.1572 0.2411 0.7495 0.039 Uiso calc R 1 . .
    C C16 0.84708(14) 0.37320(17) 0.80105(15) 0.0232(4) Uani d . 1 . .
    H H16A 0.8338 0.4411 0.8525 0.035 Uiso calc R 1 . .
    H H16B 0.8239 0.2942 0.8519 0.035 Uiso calc R 1 . .
    H H16C 0.7918 0.3859 0.7411 0.035 Uiso calc R 1 . .
    C C17 1.05115(15) 1.31680(18) 0.05259(15) 0.0262(4) Uani d . 1 . .
    H H17A 1.0379 1.3080 -0.0292 0.039 Uiso calc R 1 . .
    H H17B 1.1439 1.3061 0.0539 0.039 Uiso calc R 1 . .
    H H17C 1.0233 1.3995 0.0742 0.039 Uiso calc R 1 . .
    C C18 0.76540(14) 1.34015(16) 0.16950(13) 0.0182(3) Uani d . 1 . .
    C C19 0.55395(15) 1.42883(17) 0.22755(17) 0.0269(4) Uani d . 1 . .
    H H19A 0.5610 1.4598 0.1406 0.032 Uiso calc R 1 . .
    H H19B 0.5742 1.4980 0.2706 0.032 Uiso calc R 1 . .
    C C20 0.41855(16) 1.37926(19) 0.28279(17) 0.0324(5) Uani d . 1 . .
    H H20A 0.3995 1.3115 0.2389 0.049 Uiso calc R 1 . .
    H H20B 0.3550 1.4457 0.2769 0.049 Uiso calc R 1 . .
    H H20C 0.4131 1.3483 0.3686 0.049 Uiso calc R 1 . .
    C C21 0.68099(14) 1.05058(15) 0.23002(13) 0.0150(3) Uani d . 1 . .
    C C22 0.72323(14) 1.00178(15) 0.12062(13) 0.0168(3) Uani d . 1 . .
    H H22 0.8091 1.0202 0.0749 0.020 Uiso calc R 1 . .
    C C23 0.64275(15) 0.92636(16) 0.07619(13) 0.0187(3) Uani d . 1 . .
    H H23 0.6736 0.8927 0.0015 0.022 Uiso calc R 1 . .
    C C24 0.51625(15) 0.90098(16) 0.14285(14) 0.0188(3) Uani d . 1 . .
    C C25 0.47053(14) 0.95390(16) 0.25009(14) 0.0193(4) Uani d . 1 . .
    H H25 0.3829 0.9397 0.2933 0.023 Uiso calc R 1 . .
    C C26 0.55228(14) 1.02701(15) 0.29392(13) 0.0174(3) Uani d . 1 . .
    H H26 0.5210 1.0616 0.3680 0.021 Uiso calc R 1 . .
    C C27 0.47355(17) 0.76215(18) 0.00619(15) 0.0294(4) Uani d . 1 . .
    H H27A 0.4963 0.8241 -0.0652 0.044 Uiso calc R 1 . .
    H H27B 0.4039 0.7080 -0.0042 0.044 Uiso calc R 1 . .
    H H27C 0.5506 0.7124 0.0149 0.044 Uiso calc R 1 . .
loop_
    _atom_site_aniso_label
    _atom_site_aniso_U_11
    _atom_site_aniso_U_22
    _atom_site_aniso_U_33
    _atom_site_aniso_U_12
    _atom_site_aniso_U_13
    _atom_site_aniso_U_23
    S1 0.01300(17) 0.0183(2) 0.0222(2) 0.00274(15) -0.00159(14) -0.00044(16)
    N1 0.0122(5) 0.0157(7) 0.0170(6) 0.0011(5) -0.0034(5) -0.0009(5)
    N2 0.0158(6) 0.0206(8) 0.0208(7) 0.0009(6) -0.0002(5) 0.0008(6)
    O1 0.0149(5) 0.0287(7) 0.0198(5) 0.0038(5) -0.0003(4) 0.0025(5)
    O2 0.0297(6) 0.0207(7) 0.0289(6) 0.0022(5) -0.0024(5) 0.0063(5)
    O3 0.0165(5) 0.0171(6) 0.0270(6) 0.0034(5) -0.0043(4) 0.0000(5)
    O4 0.0257(6) 0.0267(7) 0.0262(6) -0.0093(5) -0.0089(5) -0.0039(5)
    O5 0.0133(5) 0.0206(7) 0.0264(6) 0.0021(5) 0.0009(4) 0.0030(5)
    O6 0.0215(5) 0.0194(7) 0.0229(6) 0.0066(5) -0.0012(4) 0.0050(5)
    O7 0.0157(5) 0.0193(7) 0.0285(6) -0.0007(5) 0.0001(4) 0.0053(5)
    C1 0.0141(6) 0.0186(9) 0.0176(7) 0.0004(6) -0.0033(6) -0.0041(6)
    C2 0.0151(6) 0.0155(8) 0.0167(7) 0.0015(6) -0.0060(6) -0.0019(6)
    C3 0.0121(6) 0.0164(9) 0.0197(8) 0.0020(6) -0.0025(6) -0.0034(6)
    C4 0.0173(7) 0.0192(9) 0.0162(7) -0.0004(7) -0.0040(6) 0.0003(6)
    C5 0.0175(7) 0.0148(8) 0.0148(7) -0.0012(6) -0.0042(6) -0.0014(6)
    C6 0.0134(6) 0.0143(8) 0.0163(7) 0.0017(6) -0.0023(5) -0.0018(6)
    C7 0.0143(6) 0.0188(9) 0.0193(8) 0.0023(6) -0.0035(6) -0.0030(7)
    C8 0.0175(7) 0.0175(9) 0.0146(7) 0.0019(6) -0.0061(6) -0.0028(6)
    C9 0.0153(6) 0.0173(9) 0.0146(7) -0.0013(6) -0.0047(6) 0.0002(6)
    C10 0.0144(6) 0.0188(9) 0.0157(7) 0.0019(6) -0.0028(5) -0.0032(6)
    C11 0.0170(7) 0.0151(9) 0.0157(7) 0.0036(6) -0.0053(6) -0.0008(6)
    C12 0.0170(7) 0.0165(9) 0.0154(7) -0.0017(6) -0.0034(6) 0.0013(6)
    C13 0.0137(6) 0.0197(9) 0.0165(7) 0.0020(6) -0.0037(5) -0.0017(6)
    C14 0.0159(7) 0.0235(10) 0.0244(8) -0.0023(7) 0.0011(6) 0.0006(7)
    C15 0.0203(7) 0.0244(10) 0.0296(9) 0.0017(7) -0.0034(7) 0.0098(8)
    C16 0.0170(7) 0.0243(10) 0.0247(8) -0.0025(7) 0.0024(6) -0.0001(7)
    C17 0.0196(7) 0.0283(11) 0.0267(9) -0.0032(7) -0.0004(7) 0.0056(8)
    C18 0.0206(7) 0.0186(9) 0.0166(7) -0.0002(7) -0.0057(6) -0.0035(7)
    C19 0.0229(8) 0.0212(10) 0.0385(10) 0.0092(7) -0.0102(7) -0.0057(8)
    C20 0.0203(8) 0.0355(12) 0.0430(11) 0.0075(8) -0.0080(7) -0.0092(9)
    C21 0.0152(6) 0.0131(8) 0.0169(7) 0.0005(6) -0.0064(6) 0.0027(6)
    C22 0.0164(6) 0.0158(9) 0.0176(7) 0.0004(6) -0.0043(6) 0.0011(6)
    C23 0.0231(7) 0.0183(9) 0.0155(7) 0.0022(7) -0.0060(6) -0.0017(6)
    C24 0.0203(7) 0.0159(9) 0.0219(8) -0.0018(7) -0.0109(6) 0.0034(7)
    C25 0.0158(7) 0.0199(9) 0.0218(8) -0.0022(7) -0.0047(6) 0.0012(7)
    C26 0.0169(7) 0.0181(9) 0.0169(7) 0.0012(6) -0.0034(6) -0.0010(6)
    C27 0.0357(9) 0.0259(11) 0.0307(10) -0.0048(8) -0.0135(8) -0.0076(8)
_geom_special_details
;
All e.s.d.'s (except the e.s.d. in the dihedral angle between two l.s. planes)
are estimated using the full covariance matrix. The cell e.s.d.'s are taken
into account individually in the estimation of e.s.d.'s in distances, angles
and torsion angles; correlations between e.s.d.'s in cell parameters are only
used when they are defined by crystal symmetry. An approximate (isotropic)
treatment of cell e.s.d.'s is used for estimating e.s.d.'s involving l.s.
planes.
;
loop_
    _geom_bond_atom_site_label_1
    _geom_bond_atom_site_label_2
    _geom_bond_site_symmetry_2
    _geom_bond_distance
    _geom_bond_publ_flag
    S1 C3 . 1.7552(18) ?
    S1 C1 . 1.7616(15) ?
    N1 C3 . 1.3754(17) ?
    N1 C2 . 1.390(2) ?
    N1 C6 . 1.474(2) ?
    N2 C3 . 1.281(2) ?
    N2 C4 . 1.416(2) ?
    O1 C2 . 1.2147(17) ?
    O2 C18 . 1.212(2) ?
    O3 C18 . 1.3526(17) ?
    O3 C19 . 1.449(2) ?
    O4 C24 . 1.3727(19) ?
    O4 C27 . 1.424(2) ?
    O5 C10 . 1.3693(17) ?
    O5 C14 . 1.431(2) ?
    O6 C11 . 1.3686(19) ?
    O6 C15 . 1.429(2) ?
    O7 C12 . 1.369(2) ?
    O7 C16 . 1.4338(16) ?
    C1 C7 . 1.342(2) ?
    C1 C2 . 1.483(2) ?
    C4 C5 . 1.3632(19) ?
    C4 C17 . 1.501(2) ?
    C5 C18 . 1.469(2) ?
    C5 C6 . 1.518(2) ?
    C6 C21 . 1.519(2) ?
    C6 H6 . 1.0000 ?
    C7 C8 . 1.451(2) ?
    C7 H7 . 0.9500 ?
    C8 C13 . 1.406(2) ?
    C8 C9 . 1.4078(19) ?
    C9 C10 . 1.382(2) ?
    C9 H9 . 0.9500 ?
    C10 C11 . 1.410(2) ?
    C11 C12 . 1.4039(19) ?
    C12 C13 . 1.382(2) ?
    C13 H13 . 0.9500 ?
    C14 H14A . 0.9800 ?
    C14 H14B . 0.9800 ?
    C14 H14C . 0.9800 ?
    C15 H15A . 0.9800 ?
    C15 H15B . 0.9800 ?
    C15 H15C . 0.9800 ?
    C16 H16A . 0.9800 ?
    C16 H16B . 0.9800 ?
    C16 H16C . 0.9800 ?
    C17 H17A . 0.9800 ?
    C17 H17B . 0.9800 ?
    C17 H17C . 0.9800 ?
    C19 C20 . 1.505(2) ?
    C19 H19A . 0.9900 ?
    C19 H19B . 0.9900 ?
    C20 H20A . 0.9800 ?
    C20 H20B . 0.9800 ?
    C20 H20C . 0.9800 ?
    C21 C22 . 1.385(2) ?
    C21 C26 . 1.4006(19) ?
    C22 C23 . 1.391(2) ?
    C22 H22 . 0.9500 ?
    C23 C24 . 1.393(2) ?
    C23 H23 . 0.9500 ?
    C24 C25 . 1.391(2) ?
    C25 C26 . 1.381(2) ?
    C25 H25 . 0.9500 ?
    C26 H26 . 0.9500 ?
    C27 H27A . 0.9800 ?
    C27 H27B . 0.9800 ?
    C27 H27C . 0.9800 ?
loop_
    _geom_angle_atom_site_label_1
    _geom_angle_atom_site_label_2
    _geom_angle_atom_site_label_3
    _geom_angle_site_symmetry_1
    _geom_angle_site_symmetry_3
    _geom_angle
    _geom_angle_publ_flag
    C3 S1 C1 . . 91.65(8) ?
    C3 N1 C2 . . 116.73(14) ?
    C3 N1 C6 . . 120.95(12) ?
    C2 N1 C6 . . 121.87(11) ?
    C3 N2 C4 . . 116.26(12) ?
    C18 O3 C19 . . 117.21(13) ?
    C24 O4 C27 . . 117.49(12) ?
    C10 O5 C14 . . 116.92(13) ?
    C11 O6 C15 . . 120.08(12) ?
    C12 O7 C16 . . 117.54(13) ?
    C7 C1 C2 . . 119.69(13) ?
    C7 C1 S1 . . 129.97(13) ?
    C2 C1 S1 . . 110.26(11) ?
    O1 C2 N1 . . 122.85(15) ?
    O1 C2 C1 . . 127.13(15) ?
    N1 C2 C1 . . 110.02(12) ?
    N2 C3 N1 . . 126.15(15) ?
    N2 C3 S1 . . 122.60(11) ?
    N1 C3 S1 . . 111.22(11) ?
    C5 C4 N2 . . 122.62(14) ?
    C5 C4 C17 . . 124.96(16) ?
    N2 C4 C17 . . 112.40(13) ?
    C4 C5 C18 . . 123.03(14) ?
    C4 C5 C6 . . 121.00(15) ?
    C18 C5 C6 . . 115.96(12) ?
    N1 C6 C5 . . 108.39(12) ?
    N1 C6 C21 . . 110.15(13) ?
    C5 C6 C21 . . 114.06(12) ?
    N1 C6 H6 . . 108.0 ?
    C5 C6 H6 . . 108.0 ?
    C21 C6 H6 . . 108.0 ?
    C1 C7 C8 . . 131.59(13) ?
    C1 C7 H7 . . 114.2 ?
    C8 C7 H7 . . 114.2 ?
    C13 C8 C9 . . 118.62(15) ?
    C13 C8 C7 . . 116.98(13) ?
    C9 C8 C7 . . 124.36(14) ?
    C10 C9 C8 . . 119.55(14) ?
    C10 C9 H9 . . 120.2 ?
    C8 C9 H9 . . 120.2 ?
    O5 C10 C9 . . 125.01(14) ?
    O5 C10 C11 . . 113.31(14) ?
    C9 C10 C11 . . 121.69(13) ?
    O6 C11 C12 . . 125.18(14) ?
    O6 C11 C10 . . 116.08(12) ?
    C12 C11 C10 . . 118.54(15) ?
    O7 C12 C13 . . 124.32(13) ?
    O7 C12 C11 . . 115.93(15) ?
    C13 C12 C11 . . 119.73(14) ?
    C12 C13 C8 . . 121.71(13) ?
    C12 C13 H13 . . 119.1 ?
    C8 C13 H13 . . 119.1 ?
    O5 C14 H14A . . 109.5 ?
    O5 C14 H14B . . 109.5 ?
    H14A C14 H14B . . 109.5 ?
    O5 C14 H14C . . 109.5 ?
    H14A C14 H14C . . 109.5 ?
    H14B C14 H14C . . 109.5 ?
    O6 C15 H15A . . 109.5 ?
    O6 C15 H15B . . 109.5 ?
    H15A C15 H15B . . 109.5 ?
    O6 C15 H15C . . 109.5 ?
    H15A C15 H15C . . 109.5 ?
    H15B C15 H15C . . 109.5 ?
    O7 C16 H16A . . 109.5 ?
    O7 C16 H16B . . 109.5 ?
    H16A C16 H16B . . 109.5 ?
    O7 C16 H16C . . 109.5 ?
    H16A C16 H16C . . 109.5 ?
    H16B C16 H16C . . 109.5 ?
    C4 C17 H17A . . 109.5 ?
    C4 C17 H17B . . 109.5 ?
    H17A C17 H17B . . 109.5 ?
    C4 C17 H17C . . 109.5 ?
    H17A C17 H17C . . 109.5 ?
    H17B C17 H17C . . 109.5 ?
    O2 C18 O3 . . 122.02(15) ?
    O2 C18 C5 . . 128.08(14) ?
    O3 C18 C5 . . 109.89(13) ?
    O3 C19 C20 . . 107.07(15) ?
    O3 C19 H19A . . 110.3 ?
    C20 C19 H19A . . 110.3 ?
    O3 C19 H19B . . 110.3 ?
    C20 C19 H19B . . 110.3 ?
    H19A C19 H19B . . 108.6 ?
    C19 C20 H20A . . 109.5 ?
    C19 C20 H20B . . 109.5 ?
    H20A C20 H20B . . 109.5 ?
    C19 C20 H20C . . 109.5 ?
    H20A C20 H20C . . 109.5 ?
    H20B C20 H20C . . 109.5 ?
    C22 C21 C26 . . 118.61(14) ?
    C22 C21 C6 . . 121.88(12) ?
    C26 C21 C6 . . 119.49(13) ?
    C21 C22 C23 . . 121.50(13) ?
    C21 C22 H22 . . 119.2 ?
    C23 C22 H22 . . 119.2 ?
    C22 C23 C24 . . 119.01(14) ?
    C22 C23 H23 . . 120.5 ?
    C24 C23 H23 . . 120.5 ?
    O4 C24 C25 . . 115.17(13) ?
    O4 C24 C23 . . 124.71(14) ?
    C25 C24 C23 . . 120.10(15) ?
    C26 C25 C24 . . 120.12(13) ?
    C26 C25 H25 . . 119.9 ?
    C24 C25 H25 . . 119.9 ?
    C25 C26 C21 . . 120.55(14) ?
    C25 C26 H26 . . 119.7 ?
    C21 C26 H26 . . 119.7 ?
    O4 C27 H27A . . 109.5 ?
    O4 C27 H27B . . 109.5 ?
    H27A C27 H27B . . 109.5 ?
    O4 C27 H27C . . 109.5 ?
    H27A C27 H27C . . 109.5 ?
    H27B C27 H27C . . 109.5 ?
loop_
    _geom_torsion_atom_site_label_1
    _geom_torsion_atom_site_label_2
    _geom_torsion_atom_site_label_3
    _geom_torsion_atom_site_label_4
    _geom_torsion_site_symmetry_1
    _geom_torsion_site_symmetry_2
    _geom_torsion_site_symmetry_3
    _geom_torsion_site_symmetry_4
    _geom_torsion
    _geom_torsion_publ_flag
    C3 S1 C1 C7 . . . . 178.36(16) ?
    C3 S1 C1 C2 . . . . 1.65(12) ?
    C3 N1 C2 O1 . . . . 178.34(15) ?
    C6 N1 C2 O1 . . . . -9.4(2) ?
    C3 N1 C2 C1 . . . . -2.69(19) ?
    C6 N1 C2 C1 . . . . 169.60(13) ?
    C7 C1 C2 O1 . . . . 2.0(3) ?
    S1 C1 C2 O1 . . . . 179.09(14) ?
    C7 C1 C2 N1 . . . . -176.92(14) ?
    S1 C1 C2 N1 . . . . 0.18(16) ?
    C4 N2 C3 N1 . . . . 5.0(2) ?
    C4 N2 C3 S1 . . . . -172.73(11) ?
    C2 N1 C3 N2 . . . . -173.96(15) ?
    C6 N1 C3 N2 . . . . 13.7(2) ?
    C2 N1 C3 S1 . . . . 3.99(17) ?
    C6 N1 C3 S1 . . . . -168.38(11) ?
    C1 S1 C3 N2 . . . . 174.90(14) ?
    C1 S1 C3 N1 . . . . -3.13(12) ?
    C3 N2 C4 C5 . . . . -10.3(2) ?
    C3 N2 C4 C17 . . . . 168.19(14) ?
    N2 C4 C5 C18 . . . . 177.23(14) ?
    C17 C4 C5 C18 . . . . -1.1(3) ?
    N2 C4 C5 C6 . . . . -2.8(2) ?
    C17 C4 C5 C6 . . . . 178.91(14) ?
    C3 N1 C6 C5 . . . . -23.72(19) ?
    C2 N1 C6 C5 . . . . 164.31(13) ?
    C3 N1 C6 C21 . . . . 101.71(16) ?
    C2 N1 C6 C21 . . . . -70.26(17) ?
    C4 C5 C6 N1 . . . . 18.5(2) ?
    C18 C5 C6 N1 . . . . -161.48(13) ?
    C4 C5 C6 C21 . . . . -104.57(17) ?
    C18 C5 C6 C21 . . . . 75.42(17) ?
    C2 C1 C7 C8 . . . . 176.39(16) ?
    S1 C1 C7 C8 . . . . -0.1(3) ?
    C1 C7 C8 C13 . . . . -162.98(17) ?
    C1 C7 C8 C9 . . . . 14.6(3) ?
    C13 C8 C9 C10 . . . . 1.8(2) ?
    C7 C8 C9 C10 . . . . -175.79(15) ?
    C14 O5 C10 C9 . . . . 5.4(2) ?
    C14 O5 C10 C11 . . . . -174.66(13) ?
    C8 C9 C10 O5 . . . . -178.22(14) ?
    C8 C9 C10 C11 . . . . 1.9(2) ?
    C15 O6 C11 C12 . . . . -42.5(2) ?
    C15 O6 C11 C10 . . . . 142.70(15) ?
    O5 C10 C11 O6 . . . . -8.2(2) ?
    C9 C10 C11 O6 . . . . 171.73(14) ?
    O5 C10 C11 C12 . . . . 176.62(13) ?
    C9 C10 C11 C12 . . . . -3.5(2) ?
    C16 O7 C12 C13 . . . . -5.8(2) ?
    C16 O7 C12 C11 . . . . 175.85(13) ?
    O6 C11 C12 O7 . . . . 5.1(2) ?
    C10 C11 C12 O7 . . . . 179.79(13) ?
    O6 C11 C12 C13 . . . . -173.40(14) ?
    C10 C11 C12 C13 . . . . 1.3(2) ?
    O7 C12 C13 C8 . . . . -175.95(14) ?
    C11 C12 C13 C8 . . . . 2.4(2) ?
    C9 C8 C13 C12 . . . . -4.0(2) ?
    C7 C8 C13 C12 . . . . 173.80(14) ?
    C19 O3 C18 O2 . . . . -2.0(2) ?
    C19 O3 C18 C5 . . . . 179.21(13) ?
    C4 C5 C18 O2 . . . . 5.3(3) ?
    C6 C5 C18 O2 . . . . -174.66(16) ?
    C4 C5 C18 O3 . . . . -175.97(14) ?
    C6 C5 C18 O3 . . . . 4.04(19) ?
    C18 O3 C19 C20 . . . . 163.14(14) ?
    N1 C6 C21 C22 . . . . -71.70(18) ?
    C5 C6 C21 C22 . . . . 50.4(2) ?
    N1 C6 C21 C26 . . . . 106.86(16) ?
    C5 C6 C21 C26 . . . . -131.01(15) ?
    C26 C21 C22 C23 . . . . -2.7(2) ?
    C6 C21 C22 C23 . . . . 175.85(15) ?
    C21 C22 C23 C24 . . . . 0.9(2) ?
    C27 O4 C24 C25 . . . . -177.30(15) ?
    C27 O4 C24 C23 . . . . 1.3(2) ?
    C22 C23 C24 O4 . . . . -176.48(15) ?
    C22 C23 C24 C25 . . . . 2.1(2) ?
    O4 C24 C25 C26 . . . . 175.59(15) ?
    C23 C24 C25 C26 . . . . -3.1(3) ?
    C24 C25 C26 C21 . . . . 1.2(3) ?
    C22 C21 C26 C25 . . . . 1.7(2) ?
    C6 C21 C26 C25 . . . . -176.93(15) ?
data_global
_journal_date_recd_electronic     2008-11-30
_journal_date_accepted     2008-12-04
_journal_name_full     'Acta Crystallographica, Section E'
_journal_year     2009
_journal_volume     65
_journal_issue      2
_journal_page_first     o235
_journal_page_last     o235
_journal_paper_category     QO
_journal_coeditor_code     HB2872
_publ_contact_author_name     'Zhao-Hui Hou'
_publ_contact_author_address
;
Department of Chemistry and Chemical Engineering
Hunan Institute of Science and Technology
Yueyang 414000
P. R. China
;
_publ_contact_author_email     'houzhaohui1972@163.com'
_publ_contact_author_fax     '86730 8640463'
_publ_contact_author_phone     '86730 8640463'
_publ_section_title
;\
(2<i>Z</i>)-Ethyl
5-(4-methoxyphenyl)-7-methyl-3-oxo-2-(3,4,5-trimethoxybenzylidene)-3,5-\
dihydro-2<i>H</i>-thiazolo[3,2-<i>a</i>]pyrimidine-6-carboxylate
;
loop_
    _publ_author_name
    _publ_author_footnote
    _publ_author_address
    'Hou, Zhao-Hui' .
;
Department of Chemistry and Chemical Engineering
Hunan Institute of Science and Technology
Yueyang 414000
People's Republic of China
;
