# Supplementary material for: (2Z)-Ethyl 5-(4-methoxy­phen­yl)-7-methyl-3-oxo-2-(3,4,5-trimethoxy­benzyl­idene)-3,5-dihydro-2H-thia­zolo[3,2-a]pyrimidine-6-carboxyl­ate
Source: Acta Crystallogr Sect E Struct Rep Online. 2009 Jan 8;65(Pt 2):o235. doi: 10.1107/S1600536808041019 (PMC2968379; doi:10.1107/S1600536808041019)
Supplement: Supplementary file 2 [file e-65-0o235-Isup2.hkl]

# 
# h,k,l, Fc-squared, Fo-squared, sigma(Fo-squared) and status flag 
# 
data_I
_shelx_title ' r81122e in P-1' 
_shelx_refln_list_code          4 
_shelx_F_calc_maximum      120.73 
_exptl_crystal_F_000       552.00 
_reflns_d_resolution_high  0.7696 
 
loop_ 
 _symmetry_equiv_pos_as_xyz 
 'x, y, z' 
 '-x, -y, -z' 
 
_cell_length_a    10.4852 
_cell_length_b    10.8545 
_cell_length_c    11.3183 
_cell_angle_alpha  83.417 
_cell_angle_beta   77.646 
_cell_angle_gamma  89.000 
 
_shelx_F_squared_multiplier     1.000 
 
loop_ 
 _refln_index_h 
 _refln_index_k 
 _refln_index_l 
 _refln_F_squared_calc 
 _refln_F_squared_meas 
 _refln_F_squared_sigma 
 _refln_observed_status 
   2   0   0     2543.39     2463.42     42.62 o 
   3   0   0        0.00        2.29      1.01 o 
   4   0   0     1327.59     1356.90     30.15 o 
   5   0   0     1030.53     1148.17     47.13 o 
   6   0   0        9.82        4.26      1.85 o 
   7   0   0       27.72       27.29      2.25 o 
   8   0   0       59.31       56.18      5.44 o 
   9   0   0       11.49       17.62      3.93 o 
  10   0   0      924.40      876.02     48.83 o 
  11   0   0        0.02        0.81      1.81 o 
  12   0   0       86.60       99.98      7.78 o 
  13   0   0       81.22       97.28     20.77 o 
 -13   1   0       37.30       30.27     10.09 o 
 -12   1   0        4.13        3.33      3.14 o 
 -11   1   0      127.33      121.92      4.19 o 
 -10   1   0        0.07        1.97      1.45 o 
  -9   1   0      246.17      249.71      6.71 o 
  -8   1   0       18.17       18.38      2.67 o 
  -7   1   0       64.13       61.17      6.29 o 
  -6   1   0       69.92       68.39      4.44 o 
  -5   1   0     2238.86     2356.17     37.91 o 
  -4   1   0     1541.87     1661.29     36.78 o 
  -3   1   0      493.71      468.52      8.83 o 
  -2   1   0     1217.47     1176.96     10.89 o 
  -1   1   0     2737.01     2538.29     24.75 o 
   0   1   0      249.53      244.29      8.20 o 
   1   1   0     1489.45     1398.65     12.63 o 
   2   1   0      167.93      185.01      7.30 o 
   3   1   0      623.06      646.09     12.44 o 
   4   1   0     1321.06     1428.92     57.92 o 
   5   1   0     6512.33     6788.32    185.25 o 
   6   1   0      401.32      374.38      6.42 o 
   7   1   0       86.04       92.61      5.72 o 
   8   1   0      193.00      208.41      5.51 o 
   9   1   0       48.17       47.35      3.43 o 
  10   1   0      215.66      183.76      7.23 o 
  11   1   0      136.45      118.12      7.24 o 
  12   1   0      129.98      133.26     11.65 o 
  13   1   0      153.55      171.75     10.42 o 
 -13   2   0       79.50       81.68     11.62 o 
 -12   2   0       29.71       26.06      8.00 o 
 -11   2   0      370.96      381.28     14.19 o 
 -10   2   0        0.92        2.88      1.50 o 
  -9   2   0      332.77      292.27      4.97 o 
  -8   2   0        7.69        8.62      2.50 o 
  -7   2   0      413.17      400.34     10.84 o 
  -6   2   0      654.56      742.07     30.84 o 
  -5   2   0     2184.04     2147.22     32.96 o 
  -4   2   0        0.04        2.92      0.68 o 
  -3   2   0       33.03       25.14      1.28 o 
  -2   2   0     1029.11     1006.58      7.68 o 
  -1   2   0      329.34      294.07     15.38 o 
   0   2   0     2717.98     2559.26     33.20 o 
   1   2   0      381.73      378.44      9.03 o 
   2   2   0       49.73       72.62      6.68 o 
   3   2   0      179.52      177.45      5.25 o 
   4   2   0       93.96      103.85     13.63 o 
   5   2   0      263.25      256.92     17.49 o 
   6   2   0      134.29      117.90      9.89 o 
   7   2   0      314.34      321.93      8.91 o 
   8   2   0       89.23       81.85      3.26 o 
   9   2   0      379.66      375.91     19.98 o 
  10   2   0       16.67       13.12      3.29 o 
  11   2   0       79.07       82.36      3.90 o 
  12   2   0      144.68      159.28      8.31 o 
  13   2   0       43.94       38.11      9.02 o 
 -13   3   0       89.30      103.19     11.41 o 
 -12   3   0      148.62      136.90     13.90 o 
 -11   3   0       91.05       87.53     13.98 o 
 -10   3   0       11.23        9.72      2.86 o 
  -9   3   0      660.78      688.18     21.37 o 
  -8   3   0     3325.73     3404.17     31.95 o 
  -7   3   0      933.90      924.34     18.50 o 
  -6   3   0       11.52       16.54      1.95 o 
  -5   3   0       29.27       23.42      1.72 o 
  -4   3   0      117.14      130.48      4.39 o 
  -3   3   0       22.89       49.02      3.59 o 
  -2   3   0     1989.34     1932.73     34.34 o 
  -1   3   0      875.54      830.57     27.48 o 
   1   3   0      350.74      311.97      8.09 o 
   2   3   0       48.03       46.79      1.97 o 
   3   3   0      203.80      167.70      5.55 o 
   4   3   0      150.10      133.12      6.70 o 
   5   3   0       39.78       34.20      2.37 o 
   6   3   0       51.42       64.31      5.66 o 
   7   3   0       71.78       72.58      6.94 o 
   8   3   0      246.48      225.66      5.52 o 
   9   3   0      130.35      143.16      4.12 o 
  10   3   0       21.91       17.24      5.74 o 
  11   3   0        0.23        1.46      1.64 o 
  12   3   0        3.44        3.77      2.16 o 
 -12   4   0        1.65        4.60      5.05 o 
 -11   4   0      225.37      224.76     13.97 o 
 -10   4   0       24.01       22.96      4.71 o 
  -9   4   0        0.04        2.96      2.23 o 
  -8   4   0        0.66        0.90      1.58 o 
  -7   4   0      556.28      539.62     15.80 o 
  -6   4   0      906.68      914.37     18.91 o 
  -5   4   0       42.12       42.67      2.80 o 
  -4   4   0     1343.75     1501.16     35.30 o 
  -3   4   0     3025.52     3203.46     74.94 o 
  -2   4   0     1246.09     1285.91     53.25 o 
  -1   4   0       15.56       18.74      4.62 o 
   0   4   0      935.02      881.39     20.44 o 
   1   4   0      593.97      594.11     14.56 o 
   2   4   0      315.51      310.84      8.87 o 
   3   4   0      443.70      447.79     15.43 o 
   4   4   0      439.33      403.13      6.76 o 
   5   4   0      254.19      260.78     18.93 o 
   6   4   0      209.25      207.19     18.49 o 
   7   4   0      595.74      647.04     37.91 o 
   8   4   0        0.04        2.80      6.71 o 
   9   4   0      100.83      104.83      5.16 o 
  10   4   0        6.70        4.42      2.27 o 
  11   4   0       59.14       69.51      6.49 o 
  12   4   0      146.76      149.78      6.82 o 
 -12   5   0        1.22        3.96      5.13 o 
 -11   5   0        0.00        6.66      3.85 o 
 -10   5   0        4.43        2.44      4.70 o 
  -9   5   0      186.43      192.24     12.62 o 
  -8   5   0      602.15      571.66     22.20 o 
  -7   5   0      532.00      517.46     29.70 o 
  -6   5   0      143.49      154.65      6.72 o 
  -5   5   0        1.89        1.50      7.60 o 
  -4   5   0      245.01      258.96      8.03 o 
  -3   5   0      766.19      896.95     14.55 o 
  -2   5   0      352.24      367.76      8.84 o 
  -1   5   0      514.68      529.94     13.35 o 
   0   5   0       13.43       13.46      2.55 o 
   1   5   0      232.56      228.98     10.33 o 
   2   5   0      167.13      187.99      7.94 o 
   3   5   0       55.61       55.26      2.96 o 
   4   5   0      123.61      139.50      8.90 o 
   5   5   0      618.73      640.84     29.77 o 
   6   5   0        0.03        1.90      5.62 o 
   7   5   0     1059.71     1017.40     29.80 o 
   8   5   0      277.28      303.89     12.67 o 
   9   5   0       12.26       11.78      6.72 o 
  10   5   0        3.74        1.59      2.93 o 
  11   5   0       67.18       63.75      4.75 o 
  12   5   0      227.38      239.11     12.41 o 
 -12   6   0       28.30       30.03      6.56 o 
 -11   6   0      199.66      218.50     10.94 o 
 -10   6   0      160.90      172.26      7.82 o 
  -9   6   0      145.72      155.79      9.79 o 
  -8   6   0        0.01       -7.17      7.17 o 
  -7   6   0        9.18       10.99     31.96 o 
  -6   6   0       31.40       31.13      9.46 o 
  -5   6   0      125.29      131.00      8.24 o 
  -4   6   0        6.15       15.91      4.00 o 
  -3   6   0      400.03      463.36     26.75 o 
  -2   6   0      736.69      738.00     75.86 o 
  -1   6   0       30.63       35.34     12.03 o 
   0   6   0      360.61      402.94      6.90 o 
   1   6   0      380.39      363.32     10.57 o 
   2   6   0       98.14      105.42      5.25 o 
   3   6   0     1145.59     1222.97     40.58 o 
   4   6   0      197.43      221.53     22.58 o 
   5   6   0      623.35      613.59     24.90 o 
   6   6   0        4.98        8.37      8.89 o 
   7   6   0     3266.26     3278.83    106.95 o 
   8   6   0      265.52      246.76     12.24 o 
   9   6   0      296.47      310.65     24.01 o 
  10   6   0       19.20       22.70      7.52 o 
  11   6   0       23.27       22.06      6.15 o 
 -11   7   0       42.12       44.53     31.25 o 
 -10   7   0      294.82      365.03     33.41 o 
  -9   7   0        0.65        9.88     36.52 o 
  -8   7   0        1.61        9.39     27.92 o 
  -7   7   0       20.36       30.36     23.00 o 
  -6   7   0       18.23       22.02      8.78 o 
  -5   7   0      134.08      126.39      9.59 o 
  -4   7   0      293.71      328.59     73.02 o 
  -3   7   0      396.87      444.24     29.75 o 
  -2   7   0      141.14      136.05     31.10 o 
  -1   7   0      525.74      532.32     42.90 o 
   0   7   0      419.11      432.63     23.71 o 
   1   7   0       89.99       85.43      6.27 o 
   2   7   0     2193.85     2329.36     65.67 o 
   3   7   0      217.34      232.10     14.70 o 
   4   7   0        2.60        3.37      1.90 o 
   5   7   0      272.46      303.50     30.45 o 
   6   7   0      110.08      113.65      8.43 o 
   7   7   0        0.16       -6.72      6.72 o 
   8   7   0       28.58       40.18     22.27 o 
   9   7   0      143.35      141.21     41.52 o 
  10   7   0      148.41      155.31     13.65 o 
  11   7   0       16.56       16.98      5.33 o 
 -10   8   0       30.89       45.06     15.82 o 
  -9   8   0      229.82      292.62     45.05 o 
  -8   8   0       49.54       45.16     10.78 o 
  -7   8   0        5.38        7.16      9.57 o 
  -6   8   0        1.08        7.58     20.45 o 
  -5   8   0        5.44       10.83      6.16 o 
  -4   8   0      947.15      937.13     23.29 o 
  -3   8   0       19.43       22.77     11.32 o 
  -2   8   0      110.53       95.18     30.16 o 
  -1   8   0      194.14      207.35      8.16 o 
   0   8   0      616.69      590.45     38.49 o 
   1   8   0       37.99       35.94     14.14 o 
   2   8   0      133.64      124.36      5.09 o 
   3   8   0       14.08        6.20      3.36 o 
   4   8   0       24.92       22.03      7.38 o 
   5   8   0       18.77       20.93     11.15 o 
   6   8   0       68.52       69.15     28.68 o 
   7   8   0      248.00      269.27     33.86 o 
   8   8   0        1.77        1.25      8.72 o 
   9   8   0       25.26       23.80     17.10 o 
  10   8   0       42.56       24.82     17.75 o 
 -10   9   0      313.90      328.34     58.05 o 
  -9   9   0      392.81      431.27     27.89 o 
  -8   9   0       36.51       28.66     11.42 o 
  -7   9   0      485.42      450.25     64.82 o 
  -6   9   0       23.88       13.90     22.56 o 
  -5   9   0       49.83       41.31     11.67 o 
  -4   9   0       44.86       43.04     16.55 o 
  -3   9   0      121.10      105.26     10.06 o 
  -2   9   0      221.99      233.05     55.11 o 
  -1   9   0      498.99      491.83     14.31 o 
   0   9   0      300.51      293.58     27.51 o 
   1   9   0       39.84       37.52      9.75 o 
   2   9   0        6.01        6.74      5.95 o 
   3   9   0       21.55       24.77     10.53 o 
   4   9   0        8.55        9.41      4.47 o 
   5   9   0        3.51        2.14      5.62 o 
   6   9   0       91.81       62.43     21.27 o 
   7   9   0      137.17      157.33     10.99 o 
   8   9   0       21.15       24.75     11.14 o 
   9   9   0       56.24       46.88     20.25 o 
  10   9   0        0.06       -1.50      7.77 o 
  -9  10   0      603.50      676.77    113.81 o 
  -8  10   0        0.04        4.27      9.55 o 
  -7  10   0      106.01      103.58      7.93 o 
  -6  10   0      235.57      225.15     24.27 o 
  -5  10   0       21.80        9.55     10.42 o 
  -4  10   0      887.55      840.69     62.18 o 
  -3  10   0      376.19      363.46     11.86 o 
  -2  10   0      797.68      785.21     16.82 o 
  -1  10   0       95.83       93.16     13.49 o 
   0  10   0       12.54       13.42      5.60 o 
   1  10   0      855.97      915.48     35.90 o 
   2  10   0       47.29       46.50      3.76 o 
   3  10   0      115.23      111.38     13.14 o 
   4  10   0      563.47      594.02     41.75 o 
   5  10   0      172.68      167.55     11.69 o 
   6  10   0      149.47      153.54     11.56 o 
   7  10   0       72.02       50.85     24.45 o 
   8  10   0      122.80      127.91     10.79 o 
   9  10   0       96.53       95.93     16.37 o 
  -8  11   0       58.34       65.03     21.18 o 
  -7  11   0       40.39       28.82     13.50 o 
  -6  11   0       63.90       49.00     15.45 o 
  -5  11   0        0.33        4.32      3.77 o 
  -4  11   0       13.93       16.48      8.32 o 
  -3  11   0       16.93       14.26      5.28 o 
  -2  11   0        9.87        9.44      3.80 o 
  -1  11   0      214.13      220.83     30.65 o 
   0  11   0      280.19      297.03     27.86 o 
   1  11   0      529.84      528.04     26.70 o 
   2  11   0       15.64       12.44      6.54 o 
   3  11   0       21.99       25.24     14.84 o 
   4  11   0        2.34        5.47      5.66 o 
   5  11   0      255.36      224.93     18.24 o 
   6  11   0      446.97      427.12     20.51 o 
   7  11   0       59.13       47.99     21.04 o 
   8  11   0       14.76       10.42      6.25 o 
  -6  12   0      199.36      214.40     13.12 o 
  -5  12   0      125.88      127.94     25.87 o 
  -4  12   0       64.68       46.26     17.23 o 
  -3  12   0        0.04        6.19     16.47 o 
  -2  12   0       14.44       20.74     18.93 o 
  -1  12   0      169.00      159.07     25.56 o 
   0  12   0        4.26        5.16      4.77 o 
   1  12   0       10.58       12.08     12.04 o 
   2  12   0        1.24       16.51     19.30 o 
   3  12   0       10.54       12.24      8.18 o 
   4  12   0       81.89       65.97     27.57 o 
   5  12   0        0.06        1.72      5.55 o 
   6  12   0        9.73       12.16      8.40 o 
  -4  13   0       84.62       95.56     11.97 o 
  -3  13   0        7.01        7.19      4.93 o 
  -2  13   0       26.84       37.07     12.37 o 
  -1  13   0        6.45        7.54      5.21 o 
   0  13   0        0.82        8.97     10.60 o 
   1  13   0      126.25       89.03     54.71 o 
   2  13   0        3.19       16.94     27.41 o 
   3  13   0       53.81       56.12     27.03 o 
   4  13   0       35.70       15.39     16.62 o 
  -4 -13   1        0.83       -0.49      8.48 o 
  -3 -13   1       34.86       30.05     22.38 o 
  -2 -13   1       95.75       74.56     49.98 o 
  -1 -13   1       33.11        9.62     24.64 o 
   0 -13   1        0.26       15.14     14.12 o 
   1 -13   1       45.70       52.31     34.72 o 
   2 -13   1       19.15        5.80     19.80 o 
   3 -13   1        7.43       20.72     12.26 o 
   4 -13   1       47.88       61.66     13.19 o 
  -6 -12   1        5.28        5.92      6.06 o 
  -5 -12   1       66.25       58.14     34.96 o 
  -4 -12   1      104.17       73.23     39.29 o 
  -3 -12   1        5.98       10.74      8.98 o 
  -2 -12   1       19.86       16.88     13.40 o 
  -1 -12   1        0.06        2.64      9.40 o 
   0 -12   1       46.46       40.62     21.87 o 
   1 -12   1      122.46      131.78     23.63 o 
   2 -12   1      364.29      380.52     20.28 o 
   3 -12   1       57.09       61.64      8.68 o 
   4 -12   1       18.62       22.65     10.88 o 
   5 -12   1       11.02       15.77     11.93 o 
   6 -12   1       30.19       29.98     10.79 o 
  -7 -11   1       93.75       59.49     29.18 o 
  -6 -11   1        6.27        4.79      3.75 o 
  -5 -11   1       81.19       57.70     22.03 o 
  -4 -11   1       36.42       37.30     26.60 o 
  -3 -11   1      243.53      292.11     25.58 o 
  -2 -11   1      232.57      237.86     23.36 o 
  -1 -11   1      268.97      284.51     18.39 o 
   0 -11   1       28.42       21.79     10.57 o 
   1 -11   1      476.31      457.77     48.88 o 
   2 -11   1       15.36       17.15      7.69 o 
   3 -11   1      220.60      230.22     21.46 o 
   4 -11   1      241.65      246.69     45.10 o 
   5 -11   1       44.62       39.14     16.32 o 
   6 -11   1      157.75      166.74      8.96 o 
   7 -11   1       90.14       83.91     22.97 o 
   8 -11   1        4.07        4.59      4.57 o 
  -8 -10   1       10.61       16.29      6.48 o 
  -7 -10   1       10.34        4.92      7.32 o 
  -6 -10   1       48.98       44.76     18.41 o 
  -5 -10   1       20.71        8.13      9.43 o 
  -4 -10   1      572.17      527.88     37.25 o 
  -3 -10   1      231.14      233.84     41.31 o 
  -2 -10   1      313.29      319.09      8.24 o 
  -1 -10   1      470.02      486.35     14.92 o 
   0 -10   1     2603.49     2634.46    116.15 o 
   1 -10   1      109.10       86.98     22.48 o 
   2 -10   1      144.21      134.14     18.28 o 
   3 -10   1       32.58       31.18      8.83 o 
   4 -10   1       92.84      112.78     23.10 o 
   5 -10   1       29.30       10.67      8.85 o 
   6 -10   1        2.31       10.73     24.90 o 
   7 -10   1        1.28        7.14      5.67 o 
   8 -10   1       90.13      114.49     32.90 o 
   9 -10   1      137.05      139.71     15.03 o 
  -9  -9   1        0.04        4.89      7.37 o 
  -8  -9   1        5.82        6.23      5.74 o 
  -7  -9   1       20.95       15.80     13.49 o 
  -6  -9   1       89.52       83.78     27.93 o 
  -5  -9   1      233.48      229.46     26.15 o 
  -4  -9   1      576.00      592.44     10.96 o 
  -3  -9   1       23.60       16.11      6.91 o 
  -2  -9   1       13.39        9.05     13.31 o 
  -1  -9   1      114.80      105.04      5.42 o 
   0  -9   1       94.08       91.26      9.49 o 
   1  -9   1      123.72      110.94      5.43 o 
   2  -9   1      381.90      408.44     14.76 o 
   3  -9   1      162.30      152.57      7.56 o 
   4  -9   1      134.36      118.72      6.78 o 
   5  -9   1      164.50      145.17     10.20 o 
   6  -9   1      335.76      373.03     23.56 o 
   7  -9   1        5.19        4.28     26.15 o 
   8  -9   1        0.05        4.41     53.03 o 
   9  -9   1        0.53        8.71     37.54 o 
  10  -9   1      175.13      184.15     27.28 o 
 -10  -8   1       68.05       69.92     12.75 o 
  -9  -8   1        8.76        8.76      5.68 o 
  -8  -8   1       33.75       21.29     11.42 o 
  -7  -8   1      161.88      175.06     16.12 o 
  -6  -8   1       27.36       24.48     15.99 o 
  -5  -8   1      638.49      691.43     38.39 o 
  -4  -8   1        1.55        5.00      7.37 o 
  -3  -8   1       35.56       32.99      4.35 o 
  -2  -8   1       92.08      100.40      5.32 o 
  -1  -8   1      315.66      329.47     11.55 o 
   0  -8   1      719.29      685.03     27.39 o 
   1  -8   1       45.85       44.92     11.27 o 
   2  -8   1      556.55      517.76     21.94 o 
   3  -8   1       18.45       26.98     18.12 o 
   4  -8   1       29.70       45.90     28.98 o 
   5  -8   1       19.80       34.21      8.91 o 
   6  -8   1        5.18       -1.63     21.45 o 
   7  -8   1        1.16        6.37     21.19 o 
   8  -8   1       48.01       48.68     23.40 o 
   9  -8   1        0.19       -6.89      6.89 o 
  10  -8   1        3.28       16.61     58.22 o 
  11  -8   1       56.14       42.40     23.03 o 
 -11  -7   1      199.90      229.40     15.06 o 
 -10  -7   1      103.71       98.05      7.91 o 
  -9  -7   1       24.23       24.93      7.71 o 
  -8  -7   1       27.33       30.61     14.12 o 
  -7  -7   1        4.35        5.88      3.18 o 
  -6  -7   1       28.75       28.27      9.09 o 
  -5  -7   1      964.23     1005.17     32.69 o 
  -4  -7   1        9.08        8.50      5.16 o 
  -3  -7   1      181.31      196.24     16.31 o 
  -2  -7   1      144.19      129.64      8.83 o 
  -1  -7   1      335.52      350.44      9.78 o 
   0  -7   1      445.27      455.05      8.03 o 
   1  -7   1      322.01      344.56     18.40 o 
   2  -7   1       36.13       32.59     20.36 o 
   3  -7   1      404.10      392.68     26.01 o 
   4  -7   1        2.79       13.95      6.38 o 
   5  -7   1        3.45        1.12      3.60 o 
   6  -7   1      140.89      138.02     17.75 o 
   7  -7   1       20.01       24.63     56.73 o 
   8  -7   1       80.50       87.67     25.61 o 
   9  -7   1       25.40       28.33     38.70 o 
  10  -7   1      110.74      142.90     68.04 o 
  11  -7   1      104.12       71.00     32.06 o 
 -11  -6   1        7.48        9.62      4.20 o 
 -10  -6   1       56.64       61.48      4.07 o 
  -9  -6   1       47.25       40.60      9.58 o 
  -8  -6   1       19.75        8.29      7.13 o 
  -7  -6   1        4.92       10.12      7.05 o 
  -6  -6   1      834.95      889.41     27.28 o 
  -5  -6   1      159.19      141.39     14.06 o 
  -4  -6   1     1098.80     1143.96     56.01 o 
  -3  -6   1       23.34       25.14      2.96 o 
  -2  -6   1      248.94      251.41     10.66 o 
  -1  -6   1      309.31      300.14     11.90 o 
   0  -6   1       27.28       27.63      6.04 o 
   1  -6   1        5.51       11.17      4.21 o 
   2  -6   1      168.15      169.89     12.04 o 
   3  -6   1      586.39      629.63     30.44 o 
   4  -6   1       98.25       99.31      6.37 o 
   5  -6   1      206.54      228.72      4.09 o 
   6  -6   1       28.57       25.69      6.57 o 
   7  -6   1       77.36       65.17     43.31 o 
   8  -6   1      312.45      289.97      8.65 o 
   9  -6   1       34.40       31.93      6.94 o 
  10  -6   1       13.18       15.01      4.97 o 
  11  -6   1        5.91       12.48      5.46 o 
  12  -6   1       16.36       11.49      5.51 o 
 -12  -5   1       21.29       13.87      6.67 o 
 -11  -5   1       93.24       98.27      5.37 o 
 -10  -5   1      175.76      174.55      5.88 o 
  -9  -5   1      397.00      398.34     16.52 o 
  -8  -5   1      175.01      164.21      5.81 o 
  -7  -5   1     3347.91     3520.86    108.43 o 
  -6  -5   1      157.03      159.64     10.14 o 
  -5  -5   1       71.50       72.71      5.29 o 
  -4  -5   1      128.21      119.99      8.61 o 
  -3  -5   1      620.05      612.01     15.25 o 
  -2  -5   1      313.88      380.94     13.72 o 
  -1  -5   1      600.52      692.71     13.41 o 
   0  -5   1      441.68      445.92     20.17 o 
   1  -5   1      162.93      175.02     18.28 o 
   2  -5   1      177.75      191.15     10.17 o 
   3  -5   1        0.38       -1.86      5.15 o 
   4  -5   1      550.29      517.72      8.24 o 
   5  -5   1      248.63      235.99     14.46 o 
   6  -5   1       57.27       46.66      5.25 o 
   7  -5   1      404.90      399.76     19.01 o 
   9  -5   1       23.09       19.92      5.23 o 
  10  -5   1        3.37        0.16      3.42 o 
  11  -5   1       88.73      101.18     21.84 o 
  12  -5   1        0.34        4.41      3.99 o 
 -12  -4   1       59.75       71.77      6.28 o 
 -11  -4   1        0.21        3.18      2.03 o 
 -10  -4   1       62.03       53.81      6.19 o 
  -9  -4   1      252.97      245.15     14.51 o 
  -8  -4   1      401.64      373.46      7.14 o 
  -7  -4   1      339.71      397.48     25.72 o 
  -6  -4   1        4.07        9.81      7.80 o 
  -5  -4   1      206.14      211.11     10.61 o 
  -4  -4   1       23.34       30.26      3.37 o 
  -3  -4   1     3651.40     3820.81     95.55 o 
  -2  -4   1     3149.51     3396.48     86.13 o 
  -1  -4   1     1387.12     1361.22     55.39 o 
   0  -4   1       71.07       63.38      2.72 o 
   1  -4   1      439.18      528.25     15.09 o 
   2  -4   1     1937.64     2061.25     72.26 o 
   3  -4   1    14576.61    14500.89     41.46 o 
   4  -4   1       70.16       73.47      4.16 o 
   5  -4   1      629.13      584.02      8.90 o 
   6  -4   1      125.66       96.25      5.80 o 
   7  -4   1     2166.15     2238.96     40.85 o 
   8  -4   1     1988.42     2078.10     52.81 o 
   9  -4   1        5.36        3.39      1.66 o 
  10  -4   1       14.66       13.17      6.56 o 
  11  -4   1      140.56      149.65     20.66 o 
  12  -4   1        0.44        3.36      3.69 o 
 -12  -3   1      241.95      251.02      8.51 o 
 -11  -3   1       33.81       30.09      6.35 o 
 -10  -3   1        2.35        2.93      2.36 o 
  -9  -3   1       22.23       16.10      4.48 o 
  -8  -3   1      763.96      743.87     14.78 o 
  -7  -3   1       34.02       38.80      6.75 o 
  -6  -3   1        8.41       11.66      4.84 o 
  -5  -3   1      188.18      222.24      7.87 o 
  -4  -3   1      420.37      465.05     11.44 o 
  -3  -3   1       27.70       35.88      4.96 o 
  -2  -3   1       42.75       51.02      2.90 o 
  -1  -3   1      756.68      728.38     23.41 o 
   0  -3   1      912.81      870.98     14.08 o 
   1  -3   1      251.78      255.95     12.05 o 
   2  -3   1     3793.43     3557.01    183.95 o 
   3  -3   1     1250.52     1217.30     24.26 o 
   4  -3   1      861.25      873.43     33.19 o 
   5  -3   1        3.18        0.93      1.13 o 
   6  -3   1       15.10       17.18      1.83 o 
   7  -3   1      547.90      502.31     10.92 o 
   8  -3   1     1898.18     1939.07     27.54 o 
   9  -3   1      353.62      345.58      9.67 o 
  10  -3   1       37.63       42.26      4.92 o 
  11  -3   1      476.37      515.77     13.70 o 
  12  -3   1      384.48      447.95     22.67 o 
  13  -3   1      244.63      269.29     17.77 o 
 -12  -2   1       24.86       21.47      8.59 o 
 -11  -2   1      261.43      266.82     15.86 o 
 -10  -2   1        2.42        4.15      1.45 o 
  -9  -2   1      156.07      163.04      5.53 o 
  -8  -2   1      268.95      225.03     11.29 o 
  -7  -2   1      360.24      360.87      8.45 o 
  -6  -2   1      821.22      819.76     17.80 o 
  -5  -2   1      239.01      224.69      6.51 o 
  -4  -2   1     1783.65     1914.83     39.67 o 
  -3  -2   1      276.06      301.61     18.85 o 
  -2  -2   1     1228.56     1224.29     16.18 o 
  -1  -2   1      851.78      801.81     12.33 o 
   0  -2   1     3245.46     3046.90     97.54 o 
   1  -2   1     2899.76     2987.17     53.53 o 
   2  -2   1     1987.07     1957.75     13.79 o 
   3  -2   1        1.06        2.02      0.92 o 
   4  -2   1        2.89        5.11      0.76 o 
   5  -2   1      318.37      304.97      3.91 o 
   6  -2   1        3.44        1.69      1.69 o 
   7  -2   1      585.37      559.27     16.70 o 
   8  -2   1      123.37      132.88      6.98 o 
   9  -2   1       10.63       10.39      3.58 o 
  10  -2   1       92.70       90.08      3.85 o 
  11  -2   1       64.60       70.93      3.56 o 
  12  -2   1        0.04        3.11      3.57 o 
  13  -2   1        3.97        4.10      3.60 o 
 -13  -1   1       55.41       30.53     10.13 o 
 -12  -1   1      155.18      143.87      6.54 o 
 -11  -1   1      299.84      293.24      7.17 o 
 -10  -1   1      786.81      736.61     40.98 o 
  -9  -1   1        7.61        5.71      2.10 o 
  -8  -1   1       35.05       42.50      7.76 o 
  -7  -1   1       53.68       53.68      3.46 o 
  -6  -1   1     1102.59     1171.29     23.40 o 
  -5  -1   1     3748.43     4103.53     64.89 o 
  -4  -1   1      205.11      213.67      5.69 o 
  -3  -1   1     1295.72     1266.67     13.16 o 
  -2  -1   1      421.94      430.75     11.31 o 
  -1  -1   1      655.37      541.23     13.36 o 
   1  -1   1      966.80      895.92      9.62 o 
   2  -1   1      199.25      193.20      4.70 o 
   3  -1   1     2181.24     2097.03     14.22 o 
   4  -1   1        0.09        1.35      1.40 o 
   5  -1   1      191.96      188.28      7.69 o 
   6  -1   1      246.15      221.07      6.39 o 
   7  -1   1       17.60       12.23      3.58 o 
   8  -1   1     1036.98     1063.99     28.23 o 
   9  -1   1      365.58      366.22     14.50 o 
  10  -1   1       35.06       32.19      4.21 o 
  11  -1   1        1.31        2.07      2.17 o 
  12  -1   1       45.32       33.90     12.85 o 
  13  -1   1      178.22      162.31     21.84 o 
 -13   0   1       27.13       35.18      5.81 o 
 -12   0   1      147.45      160.23      5.22 o 
 -11   0   1       49.97       56.18      5.12 o 
 -10   0   1       33.64       42.51      5.38 o 
  -9   0   1      414.82      386.23     12.56 o 
  -8   0   1       26.17       31.98      6.59 o 
  -7   0   1       16.29       13.85      3.13 o 
  -6   0   1      241.04      263.03     10.99 o 
  -5   0   1      267.77      252.24      8.31 o 
  -4   0   1     1400.63     1278.51     28.41 o 
  -3   0   1     3731.62     3599.90     65.24 o 
  -2   0   1     1085.93     1097.34     11.21 o 
   0   0   1     3969.29     3164.74     44.08 o 
   1   0   1      621.60      608.56      7.34 o 
   2   0   1       11.47       15.33      4.37 o 
   4   0   1      222.18      243.44      9.03 o 
   5   0   1      245.17      296.43     20.12 o 
   6   0   1      137.21      118.10      4.03 o 
   7   0   1        0.04       -0.22      2.04 o 
   8   0   1      149.73      147.32      4.50 o 
   9   0   1     1076.96     1054.53     20.00 o 
  10   0   1      485.63      464.62      9.54 o 
  11   0   1        0.11        2.09      2.41 o 
  12   0   1       68.60       68.44      4.28 o 
  13   0   1       88.48       68.90     22.10 o 
 -13   1   1        2.53        7.04      6.34 o 
 -12   1   1       46.26       56.33      6.29 o 
 -11   1   1       28.49       27.70      7.75 o 
 -10   1   1      150.75      134.98      4.79 o 
  -9   1   1       15.95       17.88      4.55 o 
  -8   1   1      122.81      117.95      4.47 o 
  -7   1   1       79.80       87.43      5.33 o 
  -6   1   1      438.17      478.95      9.96 o 
  -5   1   1      133.64      121.73      4.50 o 
  -4   1   1      442.10      431.52      8.19 o 
  -3   1   1      546.26      540.91      4.06 o 
  -2   1   1      306.52      344.37      6.37 o 
  -1   1   1     2710.25     2498.15     17.75 o 
   0   1   1       51.55       33.21      1.54 o 
   1   1   1      796.04      836.64      9.95 o 
   2   1   1        7.87        6.46      1.93 o 
   3   1   1      119.83      113.75      6.90 o 
   4   1   1       37.09       26.77      6.47 o 
   5   1   1        6.09        8.04      4.16 o 
   6   1   1      391.56      367.18     17.07 o 
   7   1   1       33.00       29.70      2.44 o 
   8   1   1      977.61      986.48     26.22 o 
   9   1   1      173.00      191.66      5.53 o 
  10   1   1      139.67      125.64      6.50 o 
  11   1   1       54.11       48.99      3.41 o 
  12   1   1       58.15       49.13      4.70 o 
  13   1   1        0.03        3.22      2.45 o 
 -12   2   1       20.86       15.98      5.18 o 
 -11   2   1      106.87       89.99      3.98 o 
 -10   2   1        0.42        1.61      1.76 o 
  -9   2   1        6.12        6.50      1.86 o 
  -8   2   1     1506.60     1559.87     22.33 o 
  -7   2   1     1555.23     1574.74     30.14 o 
  -6   2   1       23.83       15.22      4.11 o 
  -5   2   1       77.52       70.98      3.43 o 
  -4   2   1      132.63      130.71      3.98 o 
  -3   2   1      460.81      479.70     10.75 o 
  -2   2   1     1990.05     1948.63     14.10 o 
  -1   2   1     3497.25     3508.33    127.32 o 
   0   2   1      862.33      804.50     17.84 o 
   1   2   1     1522.11     1428.38     19.34 o 
   2   2   1       25.85       30.15      2.58 o 
   3   2   1      639.38      660.78     12.49 o 
   4   2   1     2452.85     2344.55     59.82 o 
   5   2   1      100.50       75.92      8.84 o 
   6   2   1     1524.96     1568.40     27.57 o 
   7   2   1      100.69       97.34     10.30 o 
   8   2   1       38.12       45.55     20.63 o 
   9   2   1        9.15       10.86      4.20 o 
  10   2   1      514.36      500.88     29.92 o 
  11   2   1       90.49       87.60      9.05 o 
  12   2   1      200.42      210.17      5.47 o 
  13   2   1       90.74       88.58      8.46 o 
 -12   3   1        5.29        3.45      3.67 o 
 -11   3   1      255.42      267.30      5.66 o 
 -10   3   1       41.86       40.80      3.26 o 
  -9   3   1      547.20      526.57      9.62 o 
  -8   3   1      162.48      140.64      5.85 o 
  -7   3   1      678.05      642.09     14.05 o 
  -6   3   1      136.27      144.87      7.36 o 
  -5   3   1      866.17      830.25     12.71 o 
  -4   3   1       82.09       89.25      3.17 o 
  -3   3   1     3665.28     3537.37     72.84 o 
  -2   3   1      188.84      219.21      6.26 o 
  -1   3   1      834.20      769.70     12.13 o 
   0   3   1      319.27      336.70     10.85 o 
   1   3   1     6301.32     5915.06     62.23 o 
   2   3   1       95.46       87.76      3.39 o 
   3   3   1      946.19      959.05     21.83 o 
   4   3   1      396.26      375.10      9.58 o 
   5   3   1      581.82      562.94     14.28 o 
   6   3   1        6.05       11.89      8.05 o 
   7   3   1     2014.75     2183.04     87.18 o 
   8   3   1       91.79       88.96     14.06 o 
   9   3   1      698.38      672.46     37.15 o 
  10   3   1        7.40        8.47      2.68 o 
  11   3   1       49.74       62.10      4.58 o 
  12   3   1      178.33      176.00      5.08 o 
  13   3   1       39.82       25.01      7.99 o 
 -12   4   1        8.15        7.68      5.00 o 
 -11   4   1       14.87       12.57      5.65 o 
 -10   4   1        9.25        6.24      2.37 o 
  -9   4   1       21.68       19.14      5.39 o 
  -8   4   1      676.89      650.98     18.03 o 
  -7   4   1      506.03      496.28     14.13 o 
  -6   4   1      512.33      502.30     14.93 o 
  -5   4   1        3.27        3.59      0.97 o 
  -4   4   1       31.62       38.56      2.80 o 
  -3   4   1       66.56       79.91     10.13 o 
  -2   4   1      129.85      138.12      3.84 o 
  -1   4   1       20.47       23.99      5.76 o 
   0   4   1      523.53      550.09     20.80 o 
   1   4   1      108.02      100.23      3.95 o 
   2   4   1      110.39      120.98      4.39 o 
   3   4   1      711.02      759.73     14.01 o 
   4   4   1     1294.25     1371.92     27.97 o 
   5   4   1      497.97      552.30     15.22 o 
   6   4   1      944.54      878.26     37.28 o 
   7   4   1      427.63      441.00     19.90 o 
   8   4   1      128.14      146.02     11.74 o 
   9   4   1       17.66       24.61      8.05 o 
  10   4   1        0.56        1.95      1.79 o 
  11   4   1       11.98        9.82      2.54 o 
  12   4   1      119.73      122.76      7.90 o 
 -12   5   1       23.47       15.81      7.16 o 
 -11   5   1       71.81       70.68     13.96 o 
 -10   5   1      470.72      502.21     12.49 o 
  -9   5   1       39.15       40.58      6.05 o 
  -8   5   1      432.69      416.19     19.60 o 
  -7   5   1      541.24      522.74     39.95 o 
  -6   5   1        4.59        6.39      3.94 o 
  -5   5   1      413.68      396.31     17.55 o 
  -4   5   1      304.24      289.64     19.14 o 
  -3   5   1      111.41      118.53      4.56 o 
  -2   5   1     1320.43     1456.88     70.68 o 
  -1   5   1       32.52       33.40      6.08 o 
   0   5   1       79.04       78.23      8.25 o 
   1   5   1       13.78       26.54      5.52 o 
   2   5   1     1434.75     1541.68     42.70 o 
   3   5   1       41.19       53.96      5.37 o 
   4   5   1        2.67        1.54      3.28 o 
   5   5   1      144.79      119.59     10.68 o 
   6   5   1      512.90      553.01     22.71 o 
   7   5   1        4.59       13.40     13.49 o 
   8   5   1       42.32       50.46     20.01 o 
   9   5   1      632.06      650.48     63.96 o 
  10   5   1      162.02      155.12     12.01 o 
  11   5   1       40.57       31.21      8.56 o 
  12   5   1       76.31       79.97      6.05 o 
 -11   6   1      208.77      253.44     11.31 o 
 -10   6   1       55.83       61.02     12.79 o 
  -9   6   1       36.49       31.56      5.21 o 
  -8   6   1        0.29        6.72      6.99 o 
  -7   6   1      177.82      162.97     23.45 o 
  -6   6   1      916.29      853.66     23.04 o 
  -5   6   1      558.90      533.28     51.42 o 
  -4   6   1      622.04      569.31     88.73 o 
  -3   6   1       31.18       54.91     44.30 o 
  -2   6   1      456.63      471.75     41.87 o 
   0   6   1        3.59        5.23      5.49 o 
   1   6   1     1609.79     1602.63     40.93 o 
   2   6   1        1.09       -1.86      2.10 o 
   3   6   1      404.47      384.76     19.14 o 
   4   6   1     1256.60     1336.93     58.55 o 
   5   6   1      326.96      327.73     17.29 o 
   6   6   1      189.71      208.26     11.07 o 
   7   6   1      605.19      569.68     22.52 o 
   8   6   1        9.32       16.61      4.62 o 
   9   6   1        2.56        0.00      7.31 o 
  10   6   1      366.54      421.43     17.05 o 
  11   6   1       34.48       27.65     12.25 o 
  12   6   1       14.72       17.39      6.73 o 
 -11   7   1        1.68       10.74     23.28 o 
 -10   7   1      340.68      418.89     30.16 o 
  -9   7   1       35.10       53.18     31.06 o 
  -8   7   1       11.02       16.67     18.06 o 
  -7   7   1      332.20      329.42     66.07 o 
  -6   7   1      206.88      225.62     56.38 o 
  -5   7   1      167.01      170.36      9.07 o 
  -4   7   1      119.59      133.70     24.30 o 
  -3   7   1      391.26      402.52     17.92 o 
  -2   7   1       73.47       63.07     20.15 o 
  -1   7   1       86.46       82.23      6.99 o 
   0   7   1      192.76      197.32     35.54 o 
   1   7   1      225.20      239.34     14.70 o 
   2   7   1        4.67        9.70      3.69 o 
   3   7   1      579.99      664.47     22.68 o 
   4   7   1        0.08        6.07      5.39 o 
   5   7   1      459.83      437.44     15.44 o 
   6   7   1      478.15      510.12     21.94 o 
   7   7   1        7.08        6.98      9.16 o 
   8   7   1      900.94      888.95     88.27 o 
   9   7   1      980.78     1036.54     59.88 o 
  10   7   1       91.39       53.08     32.25 o 
  11   7   1       32.55       29.48     29.83 o 
 -10   8   1       84.71       84.01     22.08 o 
  -9   8   1       24.31       29.86     12.68 o 
  -8   8   1      205.37      214.56     34.73 o 
  -7   8   1      234.96      258.79     19.21 o 
  -6   8   1      315.78      326.51     29.75 o 
  -5   8   1      167.60      150.28      8.08 o 
  -4   8   1       49.59       49.84     24.27 o 
  -3   8   1        0.94        8.81     14.01 o 
  -2   8   1      271.48      275.67     32.58 o 
  -1   8   1      101.78       79.38     18.89 o 
   0   8   1       55.28       62.30     18.29 o 
   1   8   1      103.37       86.10      5.59 o 
   2   8   1      178.47      219.38     15.48 o 
   3   8   1        0.07        1.77      3.61 o 
   4   8   1        3.32        2.20      1.48 o 
   5   8   1      336.59      345.75     24.71 o 
   6   8   1       17.28       14.43      9.71 o 
   7   8   1        0.02       -6.71      6.93 o 
   8   8   1      160.04      164.61     11.31 o 
   9   8   1      257.42      302.06     22.89 o 
  10   8   1      357.49      370.26     19.17 o 
  11   8   1       35.48       27.46     15.71 o 
 -10   9   1       24.59       23.98     12.90 o 
  -9   9   1      407.88      480.01     75.60 o 
  -8   9   1       54.90       57.85     28.58 o 
  -7   9   1       65.29       71.97     25.16 o 
  -6   9   1      169.35      231.38     93.32 o 
  -5   9   1        5.96       -2.07     26.03 o 
  -4   9   1      753.63      678.81     30.25 o 
  -3   9   1       95.22       98.73     27.57 o 
  -2   9   1      108.62      119.41     12.55 o 
  -1   9   1      422.09      444.33     22.45 o 
   0   9   1        2.28        0.59      3.90 o 
   1   9   1     1000.24      965.62     65.44 o 
   2   9   1      118.33      114.08      5.81 o 
   3   9   1        6.60        2.75      5.02 o 
   4   9   1      154.61      165.09      5.49 o 
   5   9   1      161.55      162.10      5.55 o 
   6   9   1      498.66      499.22     49.79 o 
   7   9   1      234.81      253.23     18.82 o 
   8   9   1       54.11       51.64     20.89 o 
   9   9   1        2.09        6.96      6.15 o 
  10   9   1      132.80      134.59     14.84 o 
  -9  10   1       85.03       45.00     19.85 o 
  -8  10   1       51.89       42.66     22.85 o 
  -7  10   1       89.47       78.14     23.52 o 
  -6  10   1       12.72       12.56      7.24 o 
  -5  10   1      197.34      141.74     16.21 o 
  -4  10   1       74.33       45.08     13.23 o 
  -3  10   1       12.70       13.04      7.71 o 
  -2  10   1       99.03       97.57     13.44 o 
  -1  10   1      128.52      137.29     16.28 o 
   0  10   1     1922.23     2016.12     74.76 o 
   1  10   1     1286.01     1313.45     49.30 o 
   2  10   1      196.94      189.67     11.62 o 
   3  10   1       78.57       83.98     13.30 o 
   4  10   1        0.78        6.60      3.51 o 
   5  10   1       23.86       16.44      5.66 o 
   6  10   1        3.31        4.63      8.54 o 
   7  10   1      120.46      109.22     10.25 o 
   8  10   1        7.97        2.07      8.95 o 
   9  10   1       36.47       33.90     16.69 o 
  -8  11   1       17.24        8.07      8.04 o 
  -7  11   1      148.95      152.33     10.58 o 
  -6  11   1       68.90       42.81     20.36 o 
  -5  11   1       51.03       45.23     11.71 o 
  -4  11   1       32.49       15.69     25.13 o 
  -3  11   1       10.67       15.27      9.30 o 
  -2  11   1        2.24        1.85      5.06 o 
  -1  11   1       28.20       37.59     11.39 o 
   0  11   1      361.95      395.83     30.95 o 
   1  11   1       42.27       39.20     10.39 o 
   2  11   1      430.40      492.54     26.15 o 
   3  11   1      210.91      194.70     18.53 o 
   4  11   1       31.49       27.98      7.83 o 
   5  11   1       50.97       44.80      8.01 o 
   6  11   1      106.55      102.87      9.96 o 
   7  11   1       28.39       21.12     11.86 o 
   8  11   1       24.19       25.34     11.12 o 
  -6  12   1       20.74       27.20      7.85 o 
  -5  12   1        0.73        5.57     10.87 o 
  -4  12   1      126.19      145.85     11.20 o 
  -3  12   1       24.86       18.07      7.84 o 
  -2  12   1       23.76       22.84     10.13 o 
  -1  12   1        8.08       10.83      5.54 o 
   0  12   1       67.60       57.60     18.87 o 
   1  12   1       40.84       27.29     10.48 o 
   2  12   1      267.20      288.73      9.74 o 
   3  12   1       56.35       55.50      4.55 o 
   4  12   1       95.50       96.34     41.65 o 
   5  12   1      126.55      114.91     12.48 o 
   6  12   1        6.92       12.19      9.21 o 
   7  12   1       16.91       12.13      7.78 o 
  -4  13   1        1.46        4.31      5.68 o 
  -3  13   1       74.04       51.34     24.03 o 
  -2  13   1      102.89       88.78     28.04 o 
  -1  13   1       75.22       58.52     20.34 o 
   0  13   1       80.86       56.61     20.86 o 
   1  13   1       97.42       92.29     44.02 o 
   2  13   1       81.90       62.46     44.29 o 
   3  13   1       55.22       25.69     32.28 o 
   4  13   1       16.91       13.43     14.24 o 
   5  13   1      161.58      168.39     18.46 o 
  -1  14   1      109.55       54.05     47.89 o 
   0  14   1      256.14      273.18     29.80 o 
   1  14   1       67.31       60.99     49.00 o 
  -3 -13   2       39.24       37.23     29.31 o 
  -2 -13   2       40.35       40.10     23.22 o 
  -1 -13   2        0.42        4.89     17.07 o 
   0 -13   2        2.31       18.65     10.57 o 
   1 -13   2       16.70       13.60     20.55 o 
   2 -13   2       35.63       20.88     22.95 o 
   3 -13   2       76.12       70.21     30.97 o 
   4 -13   2       11.61        3.67     28.88 o 
  -5 -12   2        5.44        8.37      8.45 o 
  -4 -12   2       88.72       95.60     51.88 o 
  -3 -12   2       13.85        9.93     21.69 o 
  -2 -12   2      294.73      292.00     53.84 o 
  -1 -12   2      149.87      105.82     53.97 o 
   0 -12   2       27.88       20.18     23.92 o 
   1 -12   2      127.50      111.75     43.73 o 
   2 -12   2       57.24       73.36     34.43 o 
   3 -12   2       47.79       38.94     18.67 o 
   4 -12   2       27.73       18.49     13.56 o 
   5 -12   2      584.89      634.67     30.38 o 
   6 -12   2        1.23        7.15      7.09 o 
  -7 -11   2        4.49        2.58      5.80 o 
  -6 -11   2      143.21      118.20     10.46 o 
  -5 -11   2       10.44        8.38      8.19 o 
  -4 -11   2       24.64       49.87     21.35 o 
  -3 -11   2       34.14       49.35     38.02 o 
  -2 -11   2      183.22      131.14     48.48 o 
  -1 -11   2      134.65      126.60     60.67 o 
   0 -11   2       50.95       41.16     22.78 o 
   1 -11   2        6.53        1.26     16.88 o 
   2 -11   2       45.28       51.43     25.44 o 
   3 -11   2      193.12      179.77     25.22 o 
   4 -11   2       24.50       26.18     10.32 o 
   5 -11   2       44.61       41.91     14.67 o 
   6 -11   2      184.74      211.51     31.90 o 
   7 -11   2       19.63       24.80     20.24 o 
   8 -11   2        9.17        6.30      7.85 o 
  -8 -10   2       11.39       19.68      8.32 o 
  -7 -10   2      136.40      144.38     10.82 o 
  -6 -10   2      433.62      383.88     40.41 o 
  -5 -10   2        3.18        8.13     12.37 o 
  -4 -10   2       22.09       21.73     10.19 o 
  -3 -10   2       16.59        5.46     18.17 o 
  -2 -10   2        6.67      -11.55     19.77 o 
  -1 -10   2      216.90      234.07     14.65 o 
   0 -10   2        0.06       -3.49      6.43 o 
   1 -10   2       40.26       38.07     14.11 o 
   2 -10   2       11.23       10.01      4.58 o 
   3 -10   2       37.66       42.03     13.38 o 
   4 -10   2       31.20       37.27     22.07 o 
   5 -10   2      329.72      367.85     90.01 o 
   6 -10   2       22.82       30.90     11.10 o 
   7 -10   2      112.81      123.61     11.61 o 
   8 -10   2        0.42        6.04      4.72 o 
   9 -10   2       33.31       34.14     64.45 o 
  -9  -9   2      165.84      198.91     13.20 o 
  -8  -9   2       34.14       17.62     10.82 o 
  -7  -9   2       25.69       16.69      7.94 o 
  -6  -9   2      468.45      447.54     29.85 o 
  -5  -9   2       51.57       38.74     19.09 o 
  -4  -9   2     1057.14      946.14     91.96 o 
  -3  -9   2      334.23      321.00      5.71 o 
  -2  -9   2        5.29        4.91      4.53 o 
  -1  -9   2      690.48      754.13     34.42 o 
   0  -9   2      283.54      308.53     24.79 o 
   1  -9   2     1036.80     1017.80     92.23 o 
   2  -9   2      198.55      197.05     10.53 o 
   3  -9   2       98.43      109.74     12.98 o 
   4  -9   2      123.43      103.69      6.41 o 
   5  -9   2      151.45      160.65     25.43 o 
   6  -9   2      124.59      116.27     28.91 o 
   7  -9   2       93.11       82.17     24.79 o 
   8  -9   2      217.87      228.24     15.44 o 
   9  -9   2      173.67      186.65     58.99 o 
  10  -9   2       28.94       27.23     15.33 o 
 -10  -8   2       38.01       28.22      9.45 o 
  -9  -8   2       14.11       10.89      4.19 o 
  -8  -8   2      179.50      190.11     15.01 o 
  -7  -8   2      321.19      320.77     21.73 o 
  -6  -8   2     1109.20     1147.38    111.11 o 
  -5  -8   2      196.35      167.95     12.70 o 
  -4  -8   2      233.70      245.70     15.45 o 
  -3  -8   2        1.15        1.72      4.02 o 
  -2  -8   2       61.88       55.27      2.04 o 
  -1  -8   2      199.96      188.39      4.86 o 
   0  -8   2     1694.58     1729.80     39.12 o 
   1  -8   2     2118.53     2099.08     17.87 o 
   2  -8   2      367.31      345.12     16.25 o 
   3  -8   2      103.04       80.29     14.61 o 
   4  -8   2      279.81      231.92      8.46 o 
   5  -8   2      562.10      424.26     88.77 o 
   6  -8   2      594.09      499.07     14.76 o 
   7  -8   2        0.30       -2.62     58.40 o 
   8  -8   2      394.17      375.10     57.99 o 
   9  -8   2       95.52      123.43     32.61 o 
  10  -8   2      183.74      226.49     26.87 o 
  11  -8   2      371.78      452.83     35.95 o 
 -10  -7   2       15.05       14.93      5.69 o 
  -9  -7   2      187.43      197.10     10.56 o 
  -8  -7   2        3.74        3.76      5.16 o 
  -7  -7   2      130.62      138.68      5.28 o 
  -6  -7   2     1120.56     1126.30     58.38 o 
  -5  -7   2      136.68      131.96     10.82 o 
  -4  -7   2       78.07       82.28     10.92 o 
  -3  -7   2      445.26      458.69     16.92 o 
  -2  -7   2      246.09      244.76     12.17 o 
  -1  -7   2       19.08       21.28      4.78 o 
   0  -7   2      312.49      294.74      8.36 o 
   1  -7   2      128.29      109.66      8.11 o 
   2  -7   2      615.82      625.05     23.58 o 
   3  -7   2      405.53      430.53     24.77 o 
   4  -7   2      448.95      510.31     50.23 o 
   5  -7   2       14.01        6.36     10.98 o 
   6  -7   2       16.38       15.61     11.68 o 
   7  -7   2        0.89       -8.60     47.11 o 
   8  -7   2       59.32       53.37     25.80 o 
   9  -7   2       21.81       14.34     18.66 o 
  10  -7   2        9.63        2.74      5.39 o 
  11  -7   2       38.59       51.88     60.63 o 
 -11  -6   2       25.60       27.25      8.50 o 
 -10  -6   2        0.70        2.99      3.14 o 
  -9  -6   2      409.51      410.86      7.27 o 
  -8  -6   2      147.40      145.64      7.52 o 
  -7  -6   2      133.73      134.84     14.42 o 
  -6  -6   2       56.58       73.93     22.40 o 
  -5  -6   2        0.34        3.73      4.34 o 
  -4  -6   2      176.00      161.70      5.26 o 
  -3  -6   2      344.59      316.43     12.50 o 
  -2  -6   2      113.19      116.20      5.66 o 
  -1  -6   2        3.68        0.91      3.65 o 
   0  -6   2      137.44      133.29      4.94 o 
   1  -6   2      864.95      813.91     38.46 o 
   2  -6   2       18.18       27.85     15.56 o 
   3  -6   2     1296.73     1630.78    165.65 o 
   4  -6   2      192.43      257.58     12.71 o 
   5  -6   2      412.03      399.63     15.63 o 
   6  -6   2      312.39      297.40     16.91 o 
   7  -6   2      108.10       71.73     25.60 o 
   8  -6   2       86.21       86.06      7.84 o 
   9  -6   2      152.42      134.47     12.59 o 
  10  -6   2      166.73      183.63      8.51 o 
  11  -6   2       24.50       29.15      5.76 o 
  12  -6   2      206.54      231.24     20.17 o 
 -11  -5   2       15.99       12.73      4.10 o 
 -10  -5   2       70.43       72.49      5.43 o 
  -9  -5   2        6.92        5.97      2.71 o 
  -8  -5   2     1432.53     1527.90     34.34 o 
  -7  -5   2     1817.75     1862.90     34.43 o 
  -6  -5   2       14.51       14.19      4.11 o 
  -5  -5   2      104.33       95.74      5.09 o 
  -4  -5   2      124.06      134.62      9.49 o 
  -3  -5   2      130.44      169.48     14.52 o 
  -2  -5   2     1539.56     1789.55     80.81 o 
  -1  -5   2        3.14        8.74      2.61 o 
   0  -5   2      143.80      145.63      7.51 o 
   1  -5   2       66.53       76.19      7.31 o 
   2  -5   2        6.14        1.69      1.34 o 
   3  -5   2        0.96       12.97     31.09 o 
   4  -5   2        1.56        0.56      9.90 o 
   5  -5   2       27.73       31.55     38.26 o 
   6  -5   2      490.56      490.92     14.79 o 
   7  -5   2       29.29       35.68      5.16 o 
   8  -5   2      466.93      459.58     18.67 o 
   9  -5   2       34.55       33.47      6.64 o 
  10  -5   2      122.92      129.46      7.69 o 
  11  -5   2      193.48      205.03     11.57 o 
  12  -5   2      215.35      218.62     11.85 o 
 -12  -4   2      132.88      128.90      9.11 o 
 -11  -4   2        0.42        0.59      2.51 o 
 -10  -4   2       21.88       18.67      5.01 o 
  -9  -4   2      309.30      322.86     20.33 o 
  -8  -4   2       65.83       59.18      5.18 o 
  -7  -4   2      169.55      182.91      5.08 o 
  -6  -4   2     2046.90     2095.35     40.02 o 
  -5  -4   2      175.81      154.51      7.85 o 
  -4  -4   2      807.06      828.53     44.18 o 
  -3  -4   2      311.91      330.47     10.36 o 
  -2  -4   2      629.31      668.39     18.38 o 
  -1  -4   2     1545.05     1712.03     58.66 o 
   0  -4   2     1259.84     1123.80     57.88 o 
   1  -4   2     3504.36     3550.26     81.27 o 
   2  -4   2       72.98      106.47      4.47 o 
   3  -4   2        3.31        4.99      8.32 o 
   4  -4   2     1078.64     1145.48     16.46 o 
   5  -4   2       14.84        9.35      3.70 o 
   6  -4   2      859.00      866.93     25.77 o 
   7  -4   2      222.62      211.07      7.27 o 
   8  -4   2      500.54      492.66     10.54 o 
   9  -4   2        9.82       16.60      5.29 o 
  10  -4   2       39.94       35.93     12.40 o 
  11  -4   2        0.52        3.45      3.51 o 
  12  -4   2      289.93      326.83     26.26 o 
 -12  -3   2       41.25       29.97      8.98 o 
 -11  -3   2       85.37       94.93      6.96 o 
 -10  -3   2       31.71       30.53      7.65 o 
  -9  -3   2       79.07       67.33      4.21 o 
  -8  -3   2      519.85      511.71     16.81 o 
  -7  -3   2       48.97       45.19      4.68 o 
  -6  -3   2       70.46       73.87      5.41 o 
  -5  -3   2     1190.19     1249.75     25.54 o 
  -4  -3   2       55.77       43.17      3.60 o 
  -3  -3   2      377.06      377.66      9.72 o 
  -2  -3   2       52.82       59.57      3.10 o 
  -1  -3   2      116.02      124.01      5.00 o 
   0  -3   2       98.78       96.63      5.50 o 
   1  -3   2     6532.37     6526.89     80.45 o 
   2  -3   2     1444.32     1413.98     39.96 o 
   3  -3   2        8.01        2.32      1.56 o 
   4  -3   2       44.05       45.88      7.01 o 
   5  -3   2      565.47      606.77     21.02 o 
   6  -3   2     2186.12     2217.94     70.76 o 
   7  -3   2        0.46       -0.13      0.66 o 
   8  -3   2      528.87      521.85     10.41 o 
   9  -3   2      700.80      716.53     21.62 o 
  10  -3   2        0.00        4.10      3.01 o 
  11  -3   2        9.13        8.81      6.03 o 
  12  -3   2       96.57       78.22     22.73 o 
  13  -3   2       36.32       21.09     10.99 o 
 -12  -2   2       24.67       22.50      5.98 o 
 -11  -2   2       85.15       82.92      4.76 o 
 -10  -2   2       49.74       43.24      4.56 o 
  -9  -2   2        0.42        2.99      2.19 o 
  -8  -2   2      387.30      356.67      6.24 o 
  -7  -2   2        3.74        6.37      2.35 o 
  -6  -2   2        8.88       13.49      2.98 o 
  -5  -2   2      474.62      443.85      6.99 o 
  -4  -2   2     1444.01     1674.85     33.19 o 
  -3  -2   2      981.17     1093.71     30.13 o 
  -2  -2   2      885.39      908.74     10.49 o 
  -1  -2   2       21.69       24.91      2.87 o 
   0  -2   2     2746.24     2806.56     58.97 o 
   1  -2   2    10989.83    11623.92    173.39 o 
   2  -2   2     5522.88     5345.44     72.22 o 
   3  -2   2      887.50      851.01     11.03 o 
   4  -2   2      104.28       95.08      2.99 o 
   5  -2   2      457.73      540.24     10.31 o 
   6  -2   2       51.56       66.07      1.91 o 
   7  -2   2      965.93      922.78     21.87 o 
   8  -2   2      425.23      404.54     11.89 o 
   9  -2   2     1727.97     1685.27     32.88 o 
  10  -2   2      133.36      124.36      7.02 o 
  11  -2   2        2.70        4.69      3.71 o 
  12  -2   2       11.09        8.44      4.27 o 
  13  -2   2       33.27       26.10     12.47 o 
 -12  -1   2       11.94        6.57      2.69 o 
 -11  -1   2       93.15       82.18      7.07 o 
 -10  -1   2      249.05      272.21     12.67 o 
  -9  -1   2      306.30      262.93      6.11 o 
  -8  -1   2       24.09       26.58      7.64 o 
  -7  -1   2       25.58       20.61      3.99 o 
  -6  -1   2      290.02      345.67     15.42 o 
  -5  -1   2       76.83       80.56      4.07 o 
  -4  -1   2     1751.49     1860.56     54.24 o 
  -3  -1   2      169.00      200.83      5.29 o 
  -2  -1   2     2613.55     2653.71     28.01 o 
  -1  -1   2        0.54        1.22      0.69 o 
   0  -1   2       44.87       35.73      4.67 o 
   1  -1   2     3275.87     3316.82     30.48 o 
   2  -1   2       71.64       46.09      4.80 o 
   3  -1   2      340.62      345.38     11.66 o 
   4  -1   2     6237.17     5802.07    205.57 o 
   5  -1   2       93.12       84.27      5.35 o 
   6  -1   2       59.44       72.58      3.70 o 
   7  -1   2       14.68       14.10      3.57 o 
   8  -1   2      118.60      123.16      7.00 o 
   9  -1   2      254.18      245.87      9.10 o 
  10  -1   2     1295.16     1340.95     20.14 o 
  11  -1   2       98.29       93.62      3.50 o 
  12  -1   2        4.22        0.98      5.52 o 
  13  -1   2       14.18       16.82      7.47 o 
 -12   0   2       79.13       73.98      4.25 o 
 -11   0   2        1.02        2.69      1.82 o 
 -10   0   2      125.37      123.80      5.62 o 
  -9   0   2        2.66        1.63      1.70 o 
  -8   0   2      195.06      169.36      5.49 o 
  -7   0   2        0.09        0.36      2.01 o 
  -6   0   2       47.37       61.96      2.68 o 
  -5   0   2       69.98       75.30      4.44 o 
  -4   0   2      691.09      686.03      8.47 o 
  -3   0   2      156.52      140.54      3.05 o 
  -2   0   2       39.52       39.07      1.17 o 
  -1   0   2      134.94      108.71      2.36 o 
   0   0   2     2733.53     2589.81     23.59 o 
   1   0   2       50.62       43.32      1.31 o 
   2   0   2     2942.64     2904.15     39.27 o 
   3   0   2       25.25       16.58      3.99 o 
   4   0   2      152.60      133.50      5.75 o 
   5   0   2       21.53       37.77     13.56 o 
   6   0   2       51.29       53.41     12.45 o 
   7   0   2      129.20      131.74      7.34 o 
   8   0   2      425.76      412.83     17.47 o 
   9   0   2     1399.42     1333.29     28.22 o 
  10   0   2      220.45      210.40      7.80 o 
  11   0   2       43.66       38.43      2.88 o 
  12   0   2        2.91        3.39      2.21 o 
  13   0   2      113.45      113.59     14.26 o 
 -12   1   2       20.52       12.14      5.89 o 
 -11   1   2        0.02        0.18      2.65 o 
 -10   1   2       55.02       41.20      3.74 o 
  -9   1   2       19.08       17.07      4.19 o 
  -8   1   2      111.74      115.97      5.83 o 
  -7   1   2     1622.70     1716.97     71.92 o 
  -6   1   2      220.62      202.24      8.52 o 
  -5   1   2       64.02       67.98      2.10 o 
  -4   1   2       16.70       17.09      1.91 o 
  -3   1   2      585.87      692.45     12.66 o 
  -2   1   2      117.88      126.40      2.80 o 
  -1   1   2     1247.94     1207.08     11.53 o 
   0   1   2     2730.23     2693.92     22.95 o 
   1   1   2     2780.98     2889.76     36.11 o 
   2   1   2      544.28      509.06      7.88 o 
   3   1   2      828.87      782.48     13.45 o 
   4   1   2      145.82      165.37      6.76 o 
   5   1   2       19.58       25.89     15.71 o 
   6   1   2        0.68        8.89      6.03 o 
   7   1   2      353.01      356.09     18.09 o 
   8   1   2       14.00       11.09     12.23 o 
   9   1   2       62.78       68.24      4.14 o 
  10   1   2       61.87       66.85      5.01 o 
  11   1   2       21.77       17.50      3.47 o 
  12   1   2       32.35       27.28      6.10 o 
  13   1   2        9.28       12.02      6.85 o 
 -12   2   2      101.95       97.47      8.92 o 
 -11   2   2       68.29       69.34      4.04 o 
 -10   2   2        0.07        1.11      1.41 o 
  -9   2   2       74.52       68.96      5.17 o 
  -8   2   2      855.21      817.41     13.66 o 
  -7   2   2       32.73       43.99      3.40 o 
  -6   2   2        6.43        4.96      1.97 o 
  -5   2   2      311.76      287.70      6.69 o 
  -4   2   2       15.84       27.18      2.46 o 
  -3   2   2       24.91       26.17      1.13 o 
  -2   2   2     7060.95     6873.18     74.46 o 
  -1   2   2      181.31      196.12      6.81 o 
   0   2   2      285.94      296.61      7.63 o 
   3   2   2      627.18      683.87      6.02 o 
   4   2   2      473.63      459.89     12.80 o 
   5   2   2     1204.22     1203.25     37.12 o 
   6   2   2        0.10       -2.23      5.28 o 
   7   2   2        0.20        9.81      4.87 o 
   8   2   2      633.30      641.03     32.28 o 
   9   2   2       57.24       82.07     20.88 o 
  10   2   2       76.50       74.75      4.56 o 
  11   2   2       74.08       58.98      7.10 o 
  12   2   2       45.37       43.08      7.90 o 
  13   2   2      251.34      266.84     12.58 o 
 -12   3   2      238.33      228.17     12.06 o 
 -11   3   2      124.37      120.53      4.34 o 
 -10   3   2      108.44      111.57      5.86 o 
  -9   3   2        0.11       -0.01      1.88 o 
  -8   3   2       21.42       26.04      5.52 o 
  -7   3   2      822.17      849.49     22.70 o 
  -6   3   2      102.76      114.22      6.30 o 
  -5   3   2       44.55       48.98      2.52 o 
  -4   3   2        7.80        9.66      1.80 o 
  -3   3   2      105.25      105.43      2.94 o 
  -2   3   2      788.65      721.06     15.16 o 
  -1   3   2       50.10       54.01      2.28 o 
   0   3   2     1543.53     1573.00     19.47 o 
   1   3   2      711.32      598.91      9.52 o 
   2   3   2     1224.79     1116.73     26.19 o 
   3   3   2      193.42      194.74      5.20 o 
   4   3   2        0.01        1.33      1.49 o 
   5   3   2       32.04       32.93     11.56 o 
   6   3   2     1522.37     1645.88     69.03 o 
   7   3   2      285.30      315.69     18.06 o 
   8   3   2      490.78      476.73     26.08 o 
   9   3   2      378.99      374.77     42.17 o 
  10   3   2       26.29       28.38     12.80 o 
  11   3   2      250.67      253.20     10.45 o 
  12   3   2       10.92        8.70      3.16 o 
  13   3   2      362.32      365.18     18.05 o 
 -12   4   2        5.91        3.34      3.99 o 
 -11   4   2       32.89       35.34      4.34 o 
 -10   4   2       62.08       60.57      7.21 o 
  -9   4   2        9.55       10.10      3.84 o 
  -8   4   2       82.20       84.55      3.01 o 
  -7   4   2      107.86      109.62      3.31 o 
  -6   4   2      668.74      644.69     14.11 o 
  -5   4   2       22.54       31.49      3.13 o 
  -4   4   2      575.66      550.96     11.52 o 
  -3   4   2      292.91      245.20      9.04 o 
  -2   4   2      341.21      400.85     10.15 o 
  -1   4   2     1490.39     1465.28     35.75 o 
   0   4   2      277.00      276.96     10.89 o 
   1   4   2      795.43      842.04     27.60 o 
   2   4   2      313.42      376.26     13.63 o 
   3   4   2     1463.15     1522.81     47.46 o 
   4   4   2       12.53       11.30      2.64 o 
   5   4   2      448.52      427.57     26.53 o 
   6   4   2      385.42      393.89     32.52 o 
   7   4   2       26.68       32.92     11.10 o 
   8   4   2     1696.64     1768.11     45.90 o 
   9   4   2        3.28        3.94      3.18 o 
  10   4   2      267.30      297.90     40.49 o 
  11   4   2        2.88        3.07      2.75 o 
  12   4   2       65.62       65.79      9.72 o 
  13   4   2       16.97       12.06      4.00 o 
 -12   5   2       72.44       76.65     40.35 o 
 -11   5   2      369.60      404.05     12.73 o 
 -10   5   2      321.93      358.74      6.08 o 
  -9   5   2      191.95      205.46      9.52 o 
  -8   5   2        2.05        2.99      1.98 o 
  -7   5   2     2544.66     2635.76     47.71 o 
  -6   5   2     4226.83     4258.49     32.11 o 
  -5   5   2      177.94      161.87     32.24 o 
  -4   5   2       33.29       49.90     13.91 o 
  -3   5   2     1194.79     1186.92     35.70 o 
  -2   5   2     1150.34     1224.37     30.27 o 
  -1   5   2        6.37       14.32     12.83 o 
   0   5   2        0.03       -1.23      7.66 o 
   1   5   2      164.79      191.90      7.95 o 
   2   5   2       51.68       37.65      3.93 o 
   3   5   2       70.55       68.69      3.77 o 
   4   5   2      772.84      890.15     21.36 o 
   5   5   2      564.00      599.20     24.23 o 
   6   5   2      350.29      366.75     18.62 o 
   7   5   2      614.95      688.41     34.47 o 
   8   5   2      644.20      659.02     28.41 o 
   9   5   2      677.22      661.98     20.88 o 
  10   5   2       61.69       49.16     18.22 o 
  11   5   2      115.32      122.22     10.93 o 
  12   5   2        1.74        4.45      2.74 o 
 -11   6   2       23.85       24.10      5.43 o 
 -10   6   2       63.67       60.67     24.69 o 
  -9   6   2        1.97        9.36     14.49 o 
  -8   6   2      375.01      356.64     49.08 o 
  -7   6   2     1369.75     1358.96    165.34 o 
  -6   6   2       43.79       51.71     23.51 o 
  -5   6   2       20.84       26.11      6.55 o 
  -4   6   2       41.73       46.38     25.35 o 
  -3   6   2      278.43      335.76     20.38 o 
  -2   6   2     3523.89     4013.51    133.94 o 
  -1   6   2     4779.08     5220.10     29.21 o 
   0   6   2      201.22      178.92     11.51 o 
   1   6   2      288.96      276.08     10.29 o 
   2   6   2       96.74      109.49      5.97 o 
   3   6   2     2170.70     2324.46    145.09 o 
   4   6   2      872.51      882.67     23.82 o 
   5   6   2      272.15      274.15     14.10 o 
   6   6   2      308.72      337.12     18.52 o 
   7   6   2       99.81      110.94      8.76 o 
   8   6   2     1043.71     1117.05     58.08 o 
   9   6   2      452.16      436.79     44.15 o 
  10   6   2        5.42        3.89      4.49 o 
  11   6   2        7.41        1.98      3.67 o 
  12   6   2        0.35        1.01      2.81 o 
 -11   7   2        2.27       -1.96      7.69 o 
 -10   7   2       14.63       27.25     15.26 o 
  -9   7   2        9.24       16.09     20.59 o 
  -8   7   2      165.74      177.33     36.23 o 
  -7   7   2        0.13        8.03     33.32 o 
  -6   7   2       27.06       36.29     14.12 o 
  -5   7   2       14.54       12.10     10.78 o 
  -4   7   2        1.42        7.20      6.02 o 
  -3   7   2     1057.08     1062.58     62.72 o 
  -2   7   2        5.72       13.54      8.62 o 
  -1   7   2     1114.18     1126.30     41.69 o 
   0   7   2      813.00      802.18     22.81 o 
   1   7   2      284.71      241.23     14.72 o 
   2   7   2      949.77     1102.32    129.45 o 
   3   7   2        0.00        0.03      2.27 o 
   4   7   2      451.99      438.01     13.68 o 
   5   7   2       70.47       81.29     13.37 o 
   6   7   2        2.03        3.13     11.70 o 
   7   7   2       15.18       15.20      9.46 o 
   8   7   2      206.65      215.35     26.64 o 
   9   7   2       12.57       11.47      8.92 o 
  10   7   2       50.21       45.57     15.47 o 
  11   7   2       12.58       14.28      8.72 o 
 -10   8   2        0.01       -2.31      8.81 o 
  -9   8   2       70.11       61.13     18.61 o 
  -8   8   2       60.32       73.62     23.01 o 
  -7   8   2       11.11       13.99     20.55 o 
  -6   8   2      385.43      367.51     27.94 o 
  -5   8   2       32.39       38.46     22.52 o 
  -4   8   2       48.71       63.49     15.95 o 
  -3   8   2        0.43        1.99      8.75 o 
  -2   8   2      147.55      157.46     12.39 o 
  -1   8   2      116.97      116.88      8.63 o 
   0   8   2      125.08      151.08     14.11 o 
   1   8   2       31.29       35.31     10.54 o 
   2   8   2      356.11      355.08     24.37 o 
   3   8   2       14.36       17.84      4.99 o 
   4   8   2        6.30       10.28      5.05 o 
   5   8   2      518.00      527.54     14.40 o 
   6   8   2      123.41      132.77      9.95 o 
   7   8   2      333.53      333.52     38.74 o 
   8   8   2      120.19      103.06     40.25 o 
   9   8   2        2.08        5.50      4.71 o 
  10   8   2       12.12       13.32      7.32 o 
  11   8   2       14.53       10.72      8.65 o 
  -9   9   2      301.31      370.09     19.07 o 
  -8   9   2       22.57       15.37      6.97 o 
  -7   9   2        7.74        3.73     13.10 o 
  -6   9   2        3.31        8.33      8.60 o 
  -5   9   2      218.25      203.00     16.88 o 
  -4   9   2      119.69      111.96     15.68 o 
  -3   9   2      186.76      200.17     36.04 o 
  -2   9   2      159.35      149.41      8.61 o 
  -1   9   2        8.71       10.26      9.69 o 
   0   9   2       30.08       31.97      8.18 o 
   1   9   2       83.42       76.23      6.14 o 
   2   9   2      258.01      293.26     19.73 o 
   3   9   2      110.19      113.64     11.99 o 
   4   9   2       50.50       48.13      6.69 o 
   5   9   2        8.66       11.59      6.16 o 
   6   9   2      167.06      160.43     22.74 o 
   7   9   2       42.38       40.54     16.92 o 
   8   9   2      104.95       95.06      9.46 o 
   9   9   2        4.95        6.72      8.91 o 
  10   9   2        0.01        2.59      7.58 o 
  -9  10   2       97.21       79.34     37.08 o 
  -8  10   2       29.83       19.91     17.97 o 
  -7  10   2       14.19       12.64     13.92 o 
  -6  10   2       36.99       26.22      7.82 o 
  -5  10   2        2.51        9.78     25.09 o 
  -4  10   2        8.30       14.97      6.98 o 
  -3  10   2       13.01        8.56     10.42 o 
  -2  10   2       54.41       48.53     16.77 o 
  -1  10   2       91.22       69.82     22.47 o 
   0  10   2        6.66        9.57      3.86 o 
   1  10   2      324.41      331.62     10.36 o 
   2  10   2      237.32      262.02     26.74 o 
   3  10   2      123.93      140.06      7.40 o 
   4  10   2      174.12      178.75     15.46 o 
   5  10   2      116.41      101.27      8.70 o 
   6  10   2        0.01        4.82      7.32 o 
   7  10   2        0.03        2.12      2.63 o 
   8  10   2       31.84       19.19     14.38 o 
   9  10   2       42.51       31.67     21.46 o 
  -7  11   2       18.23       10.20      7.96 o 
  -6  11   2       47.49       33.43     11.07 o 
  -5  11   2       17.50       19.68     12.20 o 
  -4  11   2      219.72      259.66     48.52 o 
  -3  11   2      175.61      170.77     10.17 o 
  -2  11   2      187.45      186.70     40.63 o 
  -1  11   2      498.77      508.75     25.41 o 
   0  11   2      134.48      138.57     17.34 o 
   1  11   2      309.41      326.78     20.90 o 
   2  11   2       10.40        9.25      4.53 o 
   3  11   2        3.35        3.83      4.29 o 
   4  11   2       88.49       97.61      5.87 o 
   5  11   2        0.53        3.80      3.62 o 
   6  11   2        7.95        8.92      9.00 o 
   7  11   2       32.97       18.55     11.83 o 
   8  11   2        1.13        2.14      7.94 o 
  -6  12   2       23.72       32.54     20.18 o 
  -5  12   2      160.34      142.37     26.64 o 
  -4  12   2       11.01       17.31      7.39 o 
  -3  12   2       42.30       32.40     10.02 o 
  -2  12   2       17.75       16.25      6.31 o 
  -1  12   2      715.94      775.84     16.00 o 
   0  12   2      157.81      152.39     13.65 o 
   1  12   2      218.73      232.53     11.59 o 
   2  12   2      307.63      299.22      8.71 o 
   3  12   2        4.63        5.79      2.58 o 
   4  12   2      387.51      444.10     46.53 o 
   5  12   2       84.30       76.16     37.87 o 
   6  12   2      385.22      365.11     20.80 o 
   7  12   2      139.42      141.88     16.64 o 
  -4  13   2       84.34       65.76     24.46 o 
  -3  13   2       57.06       45.31     17.98 o 
  -2  13   2        2.50        2.96      2.60 o 
  -1  13   2      314.06      306.08     27.58 o 
   0  13   2        0.36       -0.49      4.39 o 
   1  13   2       10.63       14.17      6.73 o 
   2  13   2      242.67      246.08     27.32 o 
   3  13   2       89.04       80.97     33.28 o 
   4  13   2      240.77      205.00     14.09 o 
   5  13   2       31.23       29.58     16.10 o 
   0  14   2        0.27        1.77      4.58 o 
   1  14   2       10.33        8.26      8.16 o 
  -2 -13   3        0.02        3.54     13.02 o 
  -1 -13   3        2.40        5.24     11.93 o 
   0 -13   3       16.46       16.47     19.00 o 
   1 -13   3       35.17       56.51     28.38 o 
   2 -13   3       43.26       27.16     31.86 o 
   3 -13   3       51.08       75.43     34.78 o 
  -4 -12   3      169.68      181.86     21.70 o 
  -3 -12   3      452.34      525.87     30.95 o 
  -2 -12   3       53.81       55.33     41.42 o 
  -1 -12   3      136.36      124.31     98.24 o 
   0 -12   3        4.59        9.22     15.12 o 
   1 -12   3      146.18       83.23     49.98 o 
   2 -12   3       16.25       18.68     27.68 o 
   3 -12   3       87.16       73.20     43.02 o 
   4 -12   3       49.44       71.56     60.86 o 
   5 -12   3      100.07       35.15     19.42 o 
   6 -12   3        0.35       -1.74      6.45 o 
  -6 -11   3        6.57        1.93      6.45 o 
  -5 -11   3        6.42        6.14      6.12 o 
  -4 -11   3      249.97      265.98     15.86 o 
  -3 -11   3      114.15       89.75     49.37 o 
  -2 -11   3        5.09        5.17     11.40 o 
  -1 -11   3        8.84       16.39     20.69 o 
   0 -11   3      122.05       91.64     51.34 o 
   1 -11   3      169.63      104.06     77.22 o 
   2 -11   3       16.51       64.87     28.38 o 
   3 -11   3      224.47      213.05     18.32 o 
   4 -11   3        2.71        0.35      9.00 o 
   5 -11   3       29.91       32.44     12.12 o 
   6 -11   3       77.07       78.66     18.02 o 
   7 -11   3       72.97       61.80     25.55 o 
  -7 -10   3       51.22       57.91     11.24 o 
  -6 -10   3      125.12      130.93     12.46 o 
  -5 -10   3       46.28       42.41     27.27 o 
  -4 -10   3      223.21      204.69     17.24 o 
  -3 -10   3        1.39       -8.08     19.96 o 
  -2 -10   3      153.44      142.08     64.85 o 
  -1 -10   3        1.03       -2.69     23.69 o 
   0 -10   3        5.13       12.81     16.70 o 
   1 -10   3       62.48       57.96      4.04 o 
   2 -10   3      159.89      146.79     25.88 o 
   3 -10   3      102.59       99.47     15.28 o 
   4 -10   3      196.13      212.67     28.08 o 
   5 -10   3       16.64       14.75     11.94 o 
   6 -10   3       60.63       72.31     10.02 o 
   7 -10   3      107.14      126.69     12.60 o 
   8 -10   3      114.00      137.68     24.28 o 
   9 -10   3       78.07       61.59     28.86 o 
  -8  -9   3        0.02       -3.49      3.83 o 
  -7  -9   3      110.06      122.49     10.96 o 
  -6  -9   3        2.52        2.31      3.32 o 
  -5  -9   3      167.35      115.62     49.03 o 
  -4  -9   3      472.14      426.02     44.24 o 
  -3  -9   3       36.82       28.83     18.40 o 
  -2  -9   3       62.25       93.11     42.48 o 
  -1  -9   3      347.63      347.93    100.99 o 
   0  -9   3     1372.60     1425.38     54.41 o 
   1  -9   3      922.88      913.72     92.83 o 
   2  -9   3      333.30      358.13     19.54 o 
   3  -9   3        2.01        4.27     17.96 o 
   4  -9   3       32.40       46.07     18.24 o 
   5  -9   3       36.87       29.69     16.53 o 
   6  -9   3        2.40       15.18     21.57 o 
   7  -9   3        0.96        8.78     26.96 o 
   8  -9   3       16.27       19.14     55.83 o 
   9  -9   3      242.03      271.79     35.67 o 
  10  -9   3        2.38        6.39     31.93 o 
  -9  -8   3      411.27      473.91     62.40 o 
  -8  -8   3      266.71      291.28      8.97 o 
  -7  -8   3       18.62       12.64      5.32 o 
  -6  -8   3        2.14        3.84      4.25 o 
  -5  -8   3       79.78       92.43     30.92 o 
  -4  -8   3      203.30      157.79     14.20 o 
  -3  -8   3      899.79      800.99     56.78 o 
  -2  -8   3      285.87      282.70     18.40 o 
  -1  -8   3      971.48      981.44     27.11 o 
   0  -8   3       59.98       61.66      2.19 o 
   1  -8   3      695.53      669.88     38.28 o 
   2  -8   3      899.60      879.06     20.88 o 
   3  -8   3      273.02      313.92     18.29 o 
   4  -8   3      731.17      692.26     26.02 o 
   5  -8   3     1211.09     1219.79    168.29 o 
   6  -8   3       60.40       58.23     11.93 o 
   7  -8   3       65.94       42.00     20.29 o 
   8  -8   3       23.08       11.69     24.63 o 
   9  -8   3       22.01       26.31     41.74 o 
  10  -8   3       94.86      125.91     64.38 o 
 -10  -7   3        6.48        7.24      3.38 o 
  -9  -7   3       33.28       30.27     10.41 o 
  -8  -7   3      164.55      166.82      7.06 o 
  -7  -7   3       67.31       66.35     17.72 o 
  -6  -7   3       86.91      105.38      8.79 o 
  -5  -7   3       45.54       41.95      5.43 o 
  -4  -7   3       34.19       22.73     15.09 o 
  -3  -7   3      377.87      349.86     19.02 o 
  -2  -7   3      189.70      199.47      4.69 o 
  -1  -7   3        0.11        0.89      4.48 o 
   0  -7   3      721.94      703.88     15.58 o 
   1  -7   3        4.21        2.20      4.96 o 
   2  -7   3       25.71       29.05      9.61 o 
   3  -7   3        0.23        1.20     13.40 o 
   4  -7   3     1299.14     1368.78    140.18 o 
   5  -7   3        5.46        3.21      6.78 o 
   6  -7   3      171.89      161.38      7.63 o 
   7  -7   3      122.76      133.37     24.38 o 
   8  -7   3        0.95        6.97     46.31 o 
   9  -7   3      375.96      366.24     74.53 o 
  10  -7   3       90.81       73.41     28.11 o 
  11  -7   3      270.61      308.17     24.62 o 
 -10  -6   3       34.15       40.51     11.31 o 
  -9  -6   3       26.40       20.62      5.85 o 
  -8  -6   3       42.68       41.88     13.79 o 
  -7  -6   3       22.10       17.63      4.02 o 
  -6  -6   3      428.77      411.59     13.97 o 
  -5  -6   3       19.05       18.46      4.04 o 
  -4  -6   3        3.56        4.23      1.34 o 
  -3  -6   3      217.20      197.56      2.76 o 
  -2  -6   3        0.69        0.72      2.48 o 
  -1  -6   3      139.87      137.38      9.00 o 
   0  -6   3      169.35      184.75      8.68 o 
   1  -6   3      611.82      572.16     14.02 o 
   2  -6   3      559.14      634.43     22.62 o 
   3  -6   3      177.46      197.73     57.57 o 
   4  -6   3      108.77      114.73     15.47 o 
   5  -6   3      153.59      136.10      8.34 o 
   6  -6   3      256.92      250.38      9.37 o 
   7  -6   3        0.18        3.29     24.48 o 
   8  -6   3      267.67      315.12     15.45 o 
   9  -6   3       24.70       17.59      5.81 o 
  10  -6   3        5.89       12.91      4.87 o 
  11  -6   3        8.53        8.39      5.92 o 
  12  -6   3      532.55      591.70     36.36 o 
 -11  -5   3      477.08      524.43     30.25 o 
 -10  -5   3      243.95      219.88      8.01 o 
  -9  -5   3        9.70       10.28      3.86 o 
  -8  -5   3       10.45       11.06      2.92 o 
  -7  -5   3      130.11      132.91      6.68 o 
  -6  -5   3     1468.50     1403.33     27.04 o 
  -5  -5   3       99.72       99.19      2.59 o 
  -4  -5   3      176.66      194.97     10.01 o 
  -3  -5   3      133.16      131.56      6.20 o 
  -2  -5   3       39.80       49.33      6.56 o 
  -1  -5   3     1490.46     1598.09     36.55 o 
   0  -5   3      270.61      269.60      7.38 o 
   1  -5   3      695.83      716.31     39.81 o 
   2  -5   3      136.10      129.67      6.68 o 
   3  -5   3     1906.34     1897.71     71.90 o 
   4  -5   3      244.00      306.93     11.55 o 
   5  -5   3        3.84       10.58     34.45 o 
   6  -5   3      325.84      344.83     12.80 o 
   7  -5   3       12.34        3.99      5.17 o 
   8  -5   3       82.19       78.77     10.89 o 
   9  -5   3       97.43       90.48     21.64 o 
  10  -5   3      194.01      181.90     12.41 o 
  11  -5   3       61.72       63.99     19.89 o 
  12  -5   3       67.48       61.63     20.07 o 
 -11  -4   3      103.98       98.85      5.00 o 
 -10  -4   3      117.86      115.53      4.66 o 
  -9  -4   3        0.37        2.81      1.78 o 
  -8  -4   3        0.08        1.61      1.70 o 
  -7  -4   3      153.94      145.70      4.48 o 
  -6  -4   3      116.17      127.56      4.09 o 
  -5  -4   3      291.14      270.57      4.81 o 
  -4  -4   3      408.87      425.63     14.26 o 
  -3  -4   3       29.63       31.18      1.93 o 
  -2  -4   3     2529.36     3040.77     55.99 o 
  -1  -4   3      783.93      898.68     35.83 o 
   0  -4   3      257.06      235.84     12.94 o 
   1  -4   3     2209.03     2177.51     47.33 o 
   2  -4   3      428.15      459.44     13.63 o 
   3  -4   3     3966.41     3922.22     87.69 o 
   4  -4   3       26.87       28.72     14.37 o 
   5  -4   3      626.85      686.08     18.60 o 
   6  -4   3        6.86        6.45      3.68 o 
   7  -4   3       71.20       55.21     15.98 o 
   8  -4   3        3.18        5.82      3.57 o 
   9  -4   3        3.12        5.72      3.21 o 
  10  -4   3       55.66       55.36     12.74 o 
  11  -4   3       25.49       33.12     14.86 o 
  12  -4   3      146.21      173.22      8.94 o 
 -12  -3   3      132.72      149.62     10.23 o 
 -11  -3   3       49.58       56.89      6.30 o 
 -10  -3   3       12.53       14.92      3.75 o 
  -9  -3   3       56.16       55.94      4.28 o 
  -8  -3   3      108.72       99.04      4.59 o 
  -7  -3   3       75.64       78.42      3.64 o 
  -6  -3   3       21.00       37.31      9.67 o 
  -5  -3   3      120.13      136.52      7.04 o 
  -4  -3   3      468.79      467.66     16.25 o 
  -3  -3   3      147.52      169.29      7.22 o 
  -2  -3   3     3517.11     3897.53     63.44 o 
  -1  -3   3       27.52       37.16     11.41 o 
   0  -3   3      324.79      335.17     11.55 o 
   1  -3   3        1.53        3.35      2.69 o 
   2  -3   3       42.76       34.25      3.81 o 
   3  -3   3     1108.07     1218.28     26.72 o 
   4  -3   3     1311.37     1481.79     30.79 o 
   5  -3   3       33.00       40.55     10.01 o 
   6  -3   3       83.13       83.43      7.26 o 
   7  -3   3      104.50       96.03      6.10 o 
   8  -3   3        2.53        2.75      1.16 o 
   9  -3   3      255.42      255.91     10.38 o 
  10  -3   3      335.74      329.62     33.82 o 
  11  -3   3       25.19       25.89      6.68 o 
  12  -3   3       10.09        4.29      6.90 o 
  13  -3   3        0.06        3.72      3.39 o 
 -12  -2   3        6.49        4.39      2.31 o 
 -11  -2   3        0.23       -0.41      1.99 o 
 -10  -2   3        0.51        3.24      2.32 o 
  -9  -2   3       38.76       33.81      6.32 o 
  -8  -2   3       74.51       70.25      5.10 o 
  -7  -2   3       16.90        8.75      3.96 o 
  -6  -2   3       81.77       63.76      3.26 o 
  -5  -2   3      327.23      328.45     13.33 o 
  -4  -2   3       37.32       45.61      2.46 o 
  -3  -2   3       61.17       41.17      4.04 o 
  -2  -2   3     2615.31     2603.83    100.78 o 
  -1  -2   3      808.72      821.57     23.08 o 
   0  -2   3      174.16      176.87      8.00 o 
   1  -2   3      485.04      461.78     16.65 o 
   2  -2   3       12.17       14.37      2.50 o 
   3  -2   3     1923.60     2097.74     65.84 o 
   4  -2   3     6052.89     6170.49    168.29 o 
   5  -2   3     2114.38     2345.02     43.11 o 
   6  -2   3      580.60      548.44     11.85 o 
   7  -2   3       13.78       22.24      5.14 o 
   8  -2   3       26.57       26.04      3.27 o 
   9  -2   3      131.80      137.41      3.19 o 
  10  -2   3      166.08      166.03      7.45 o 
  11  -2   3       61.46       61.32     15.87 o 
  12  -2   3      253.79      262.07     14.77 o 
  13  -2   3       26.54       20.77     11.26 o 
 -12  -1   3        5.03        3.25      1.87 o 
 -11  -1   3      146.64      162.03      4.85 o 
 -10  -1   3       55.70       44.99      4.34 o 
  -9  -1   3        3.69        4.07      1.91 o 
  -8  -1   3       31.81       40.93      8.70 o 
  -7  -1   3      577.35      594.96     24.22 o 
  -6  -1   3        6.54       10.47      2.50 o 
  -5  -1   3       94.30      132.26      6.02 o 
  -4  -1   3       44.60       49.19      2.59 o 
  -3  -1   3      823.55      923.43     30.79 o 
  -2  -1   3      349.90      344.78      6.81 o 
  -1  -1   3     1401.65     1419.51     15.73 o 
   0  -1   3       19.17       25.86      0.90 o 
   1  -1   3     6149.14     5981.35     43.49 o 
   2  -1   3      395.39      368.26      8.42 o 
   3  -1   3       55.58       51.67      3.35 o 
   4  -1   3      537.18      484.76     23.60 o 
   5  -1   3      395.65      395.35     15.69 o 
   6  -1   3       63.78       54.85     20.15 o 
   7  -1   3      314.20      316.81     10.22 o 
   8  -1   3      311.75      302.06     11.39 o 
   9  -1   3     1311.00     1349.12     27.78 o 
  10  -1   3       40.94       42.73      3.26 o 
  11  -1   3        0.16        0.50      5.33 o 
  12  -1   3       58.78       50.51     11.70 o 
  13  -1   3      334.93      359.08     15.14 o 
 -12   0   3        7.14        5.11      3.28 o 
 -11   0   3       46.76       34.23      7.84 o 
 -10   0   3      391.76      384.50     13.38 o 
  -9   0   3        1.89        3.19      2.40 o 
  -8   0   3      149.16      116.06      8.39 o 
  -7   0   3      243.57      227.30      4.96 o 
  -6   0   3      842.08      854.25     20.06 o 
  -5   0   3      103.17      100.67      3.57 o 
  -4   0   3        6.23        6.03      1.40 o 
  -3   0   3      233.37      256.58      7.44 o 
  -2   0   3        0.03        1.79      0.68 o 
  -1   0   3        6.42        3.79      1.20 o 
   0   0   3      509.12      554.40      7.38 o 
   1   0   3     1082.23     1112.86      6.92 o 
   2   0   3     7076.36     6970.59    114.52 o 
   3   0   3      498.22      507.36      9.08 o 
   4   0   3       17.73       25.58      7.34 o 
   5   0   3      185.15      163.79     12.83 o 
   6   0   3       62.41       54.02     20.17 o 
   7   0   3        8.95        7.42      7.56 o 
   8   0   3       27.78       30.31      3.08 o 
   9   0   3      286.94      285.63      5.90 o 
  10   0   3       27.83       25.18      5.28 o 
  11   0   3      139.82      135.21      4.97 o 
  12   0   3       17.05       15.00      4.99 o 
  13   0   3      267.01      256.85     21.94 o 
 -12   1   3      151.56      150.07     10.16 o 
 -11   1   3       69.46       67.98      7.70 o 
 -10   1   3      682.42      650.74     21.93 o 
  -9   1   3      822.84      739.67     13.03 o 
  -8   1   3      230.18      193.44      7.13 o 
  -7   1   3      113.57      124.63      3.62 o 
  -6   1   3        1.05        3.03      1.49 o 
  -5   1   3      227.08      235.42      5.44 o 
  -4   1   3     9238.51    10058.88    101.74 o 
  -3   1   3     3596.21     3865.06     75.47 o 
  -2   1   3       45.48       49.77      1.48 o 
  -1   1   3      494.03      469.91     10.81 o 
   0   1   3      308.25      266.84      5.06 o 
   1   1   3    13489.01    14308.61    647.88 o 
   2   1   3      671.41      683.45     16.55 o 
   3   1   3       32.76       30.21      1.97 o 
   4   1   3      370.52      397.19     11.00 o 
   5   1   3      233.94      241.16     16.94 o 
   6   1   3      734.95      762.35     29.67 o 
   7   1   3      288.19      296.02     11.23 o 
   8   1   3      485.38      480.36     25.64 o 
   9   1   3      251.27      265.88     14.31 o 
  10   1   3     1876.01     1838.95     25.52 o 
  11   1   3      118.32      112.22      4.56 o 
  12   1   3       46.27       43.86      3.89 o 
  13   1   3       19.99       19.22     16.13 o 
 -12   2   3      156.28      184.55     11.76 o 
 -11   2   3       76.82       88.11      5.66 o 
 -10   2   3      210.72      217.34     13.15 o 
  -9   2   3        2.87        1.13      2.36 o 
  -8   2   3       10.27        7.61      2.40 o 
  -7   2   3       50.31       48.89      2.88 o 
  -6   2   3       12.06       14.89      4.09 o 
  -5   2   3       11.95       17.58      3.19 o 
  -4   2   3       30.62       41.28      2.30 o 
  -3   2   3      536.01      567.98      7.57 o 
  -2   2   3      140.31      140.10      3.35 o 
  -1   2   3      498.05      441.51      8.03 o 
   0   2   3     5116.54     5492.84     78.88 o 
   2   2   3     7907.74     8109.21     50.82 o 
   3   2   3      705.60      740.88     16.84 o 
   4   2   3       12.85       23.22      6.09 o 
   5   2   3     3380.45     3467.35     96.47 o 
   6   2   3     1516.24     1706.64     59.52 o 
   7   2   3       34.27       49.08     18.17 o 
   8   2   3      306.45      336.03     20.42 o 
   9   2   3      120.30      139.44     38.42 o 
  10   2   3      655.34      723.88     23.20 o 
  11   2   3     1134.98     1192.66     42.89 o 
  12   2   3      149.63      168.75      8.40 o 
  13   2   3       16.10       14.40      7.91 o 
 -12   3   3       12.33        9.07      4.66 o 
 -11   3   3       14.36       11.74      3.95 o 
 -10   3   3        1.52        0.80      2.11 o 
  -9   3   3      133.80      138.96      4.98 o 
  -8   3   3      235.81      229.19      5.82 o 
  -7   3   3       13.60       13.10      3.04 o 
  -6   3   3       56.11       55.45      2.92 o 
  -5   3   3      548.44      510.53     10.63 o 
  -4   3   3      164.89      138.81      3.67 o 
  -3   3   3        7.92       10.90      2.47 o 
  -2   3   3       59.15       45.10      1.84 o 
  -1   3   3      349.24      365.97     14.92 o 
   0   3   3      638.80      627.90      9.17 o 
   1   3   3       22.03       33.81      6.65 o 
   2   3   3     6662.05     7055.77    211.93 o 
   3   3   3     1032.63     1073.89     46.20 o 
   4   3   3       39.17       60.34      4.92 o 
   5   3   3      650.11      694.73     16.77 o 
   6   3   3      872.47      899.18     36.74 o 
   7   3   3       56.29       47.86     15.98 o 
   8   3   3       81.07       98.26      8.54 o 
   9   3   3        2.75        8.02      8.41 o 
  10   3   3      387.97      369.91     39.32 o 
  11   3   3       32.32       32.84     13.59 o 
  12   3   3        0.16        0.66      2.29 o 
  13   3   3       19.90       11.24      5.81 o 
 -11   4   3       56.80       55.06     11.67 o 
 -10   4   3       56.33       59.67      3.23 o 
  -9   4   3       63.40       62.04      7.12 o 
  -8   4   3       42.16       39.71      4.30 o 
  -7   4   3       50.87       49.56      3.21 o 
  -6   4   3     1067.29     1121.12     29.20 o 
  -5   4   3      156.78      154.82      6.81 o 
  -4   4   3      106.78      137.96     14.45 o 
  -3   4   3      226.37      198.01      9.34 o 
  -2   4   3        3.78        1.45      4.08 o 
  -1   4   3     1098.74     1193.56     33.40 o 
   0   4   3      298.41      317.24      8.86 o 
   1   4   3       11.30       14.65      3.14 o 
   2   4   3        5.88        6.00      2.12 o 
   3   4   3      231.02      227.24     10.70 o 
   4   4   3       41.08       58.93      3.01 o 
   5   4   3      171.17      167.06     13.25 o 
   6   4   3      784.85      723.38     31.10 o 
   7   4   3      120.28      123.42      9.41 o 
   8   4   3       10.74       16.21      8.38 o 
   9   4   3       12.56        8.91      5.85 o 
  10   4   3      173.52      193.02     27.79 o 
  11   4   3       36.91       36.32     19.11 o 
  12   4   3        3.36        3.03      1.87 o 
  13   4   3      111.37      125.89     17.83 o 
 -11   5   3        2.01        0.35      5.82 o 
 -10   5   3        4.47        3.60      1.95 o 
  -9   5   3        7.02        7.46      1.52 o 
  -8   5   3      152.36      137.60      9.26 o 
  -7   5   3     2720.15     2811.43    104.34 o 
  -6   5   3     2353.60     2317.74    111.61 o 
  -5   5   3       39.76       37.61     14.80 o 
  -4   5   3      309.92      291.13     28.08 o 
  -3   5   3      537.87      574.89     19.44 o 
  -2   5   3      103.05      120.78      7.04 o 
  -1   5   3      860.77      841.28     41.45 o 
   0   5   3      697.02      616.70     25.97 o 
   1   5   3     1101.90     1107.89     20.02 o 
   2   5   3      404.92      380.18      9.50 o 
   3   5   3      490.23      494.99      8.63 o 
   4   5   3       34.53       34.33      8.17 o 
   5   5   3      325.90      313.39     15.84 o 
   6   5   3      765.49      801.62     33.55 o 
   7   5   3       23.12       24.37     15.99 o 
   8   5   3       83.74       81.81      8.22 o 
   9   5   3        0.05        3.78      3.31 o 
  10   5   3        0.17        5.11      3.45 o 
  11   5   3       41.79       36.52     15.58 o 
  12   5   3       49.27       38.12     19.57 o 
 -11   6   3       87.31       88.91     11.78 o 
 -10   6   3       22.00       17.15     10.08 o 
  -9   6   3        7.79        7.15     10.14 o 
  -8   6   3       59.76       62.08     20.16 o 
  -7   6   3        6.87       12.06     21.30 o 
  -6   6   3     1076.52     1049.77     96.14 o 
  -5   6   3      652.56      676.73     29.00 o 
  -4   6   3        1.93        7.60     17.89 o 
  -3   6   3       76.13      101.47     17.70 o 
  -2   6   3     1212.28     1139.16     29.25 o 
  -1   6   3       84.72       78.62      6.43 o 
   0   6   3       29.28       26.93      7.17 o 
   1   6   3      425.16      447.63     39.84 o 
   2   6   3       60.35       44.44      9.98 o 
   3   6   3       35.77       35.76      8.39 o 
   4   6   3      131.77      139.71      9.22 o 
   5   6   3       72.20       68.52     10.14 o 
   6   6   3       15.40        8.72      6.44 o 
   7   6   3      215.14      216.31     11.40 o 
   8   6   3      341.20      360.12     23.90 o 
   9   6   3      232.15      206.73     24.44 o 
  10   6   3       46.24       34.16     22.63 o 
  11   6   3        5.25       -0.06      7.39 o 
  12   6   3        7.18        9.09      6.80 o 
 -10   7   3        4.41        2.14      9.46 o 
  -9   7   3       76.61       91.27     31.64 o 
  -8   7   3      105.28      116.04     20.07 o 
  -7   7   3      746.53      834.90     61.55 o 
  -6   7   3      883.05     1034.63    131.65 o 
  -5   7   3      957.64      935.77     41.19 o 
  -4   7   3        0.38        2.57      9.21 o 
  -3   7   3      739.01      744.60     49.40 o 
  -2   7   3        2.18        4.10      5.09 o 
  -1   7   3        0.50        2.93      3.75 o 
   0   7   3        3.04        4.92      2.83 o 
   1   7   3       56.34       54.85     13.03 o 
   2   7   3       28.93       37.06      8.26 o 
   3   7   3      588.89      588.34     21.96 o 
   4   7   3      159.42      175.02      8.36 o 
   5   7   3       68.52       65.30      5.40 o 
   6   7   3        9.20        4.72      4.62 o 
   7   7   3      131.44      138.51     18.87 o 
   8   7   3       22.36       22.19     17.48 o 
   9   7   3       11.47        5.25      5.38 o 
  10   7   3        0.75        4.54      7.97 o 
  11   7   3        9.30        3.53      4.92 o 
 -10   8   3      136.34      170.59     16.66 o 
  -9   8   3        3.89        0.90      8.21 o 
  -8   8   3      655.67      704.92     80.00 o 
  -7   8   3       60.98       49.89     16.97 o 
  -6   8   3       73.58       74.99     18.72 o 
  -5   8   3       90.37       63.44     21.74 o 
  -4   8   3      187.81      156.13     13.34 o 
  -3   8   3      115.27       92.98     18.95 o 
  -2   8   3      174.35      145.77     10.69 o 
  -1   8   3      452.13      481.73     24.23 o 
   0   8   3       65.49       66.47     13.52 o 
   1   8   3        1.44       -2.52      7.99 o 
   2   8   3      114.30      108.73      5.72 o 
   3   8   3        3.55        3.98      3.39 o 
   4   8   3        1.37        0.46      2.76 o 
   5   8   3      101.75       97.82      6.48 o 
   6   8   3       61.47       60.51      6.02 o 
   7   8   3      278.96      259.53     27.28 o 
   8   8   3      708.89      774.64     46.09 o 
   9   8   3      709.18      781.39     22.37 o 
  10   8   3      388.03      455.18     19.52 o 
  11   8   3        0.51       -0.62      7.64 o 
  -9   9   3       57.35       61.89     20.23 o 
  -8   9   3      169.97      155.69     28.51 o 
  -7   9   3       79.89       79.80     22.50 o 
  -6   9   3       21.68       28.28      9.35 o 
  -5   9   3        0.77       12.64     11.26 o 
  -4   9   3      109.51      166.86     32.10 o 
  -3   9   3       48.62       53.09     14.94 o 
  -2   9   3       12.51       12.22      5.51 o 
  -1   9   3      125.53      124.02     16.77 o 
   0   9   3       33.04       40.07      8.20 o 
   1   9   3       56.24       57.40     15.29 o 
   2   9   3      371.54      371.28     19.00 o 
   3   9   3      349.99      348.23      8.98 o 
   4   9   3       25.49       27.75      8.45 o 
   5   9   3       18.92       24.26      7.49 o 
   6   9   3       54.89       36.28     10.43 o 
   7   9   3       14.20       18.55      9.25 o 
   8   9   3        4.89       -0.28      5.20 o 
   9   9   3       34.85       20.44     13.40 o 
  10   9   3      362.34      387.90     42.88 o 
  -8  10   3      160.01      180.35     27.62 o 
  -7  10   3       13.86       14.61      5.60 o 
  -6  10   3        3.30       12.90      8.83 o 
  -5  10   3       39.51       33.35     11.94 o 
  -4  10   3       14.04       10.09      7.34 o 
  -3  10   3      130.74      125.99     32.55 o 
  -2  10   3       97.12       92.15     22.02 o 
  -1  10   3       29.94       23.79      8.61 o 
   0  10   3       23.76       21.17      7.91 o 
   1  10   3        1.11        3.11      3.68 o 
   2  10   3       95.81       86.85      6.56 o 
   3  10   3       11.90       13.24      5.43 o 
   4  10   3       44.00       37.51     11.69 o 
   5  10   3        2.30        0.65      2.62 o 
   6  10   3      240.37      259.23     12.85 o 
   7  10   3        4.89        5.25      7.23 o 
   8  10   3        1.22       -2.07      6.56 o 
   9  10   3        2.98        5.87     10.49 o 
  -7  11   3       42.13       26.48      9.22 o 
  -6  11   3      227.34      201.89     19.72 o 
  -5  11   3        8.81        9.00      8.34 o 
  -4  11   3       10.97        3.60      9.86 o 
  -3  11   3       10.75       12.36      6.96 o 
  -2  11   3       20.84       24.31      8.22 o 
  -1  11   3       17.20       14.36      6.79 o 
   0  11   3      215.78      233.96     14.38 o 
   1  11   3     1204.60     1370.12     65.38 o 
   2  11   3      135.13      126.03      6.27 o 
   3  11   3        4.42        4.30      2.42 o 
   4  11   3       49.71       49.09      7.56 o 
   5  11   3       10.36       10.61      5.77 o 
   6  11   3        4.17        4.89      4.43 o 
   7  11   3       61.92       47.34     25.80 o 
   8  11   3      192.00      206.43     20.69 o 
  -6  12   3       81.22       78.27     17.30 o 
  -5  12   3      166.14      183.68     20.54 o 
  -4  12   3       14.17       18.86      9.80 o 
  -3  12   3      139.71       96.34     18.09 o 
  -2  12   3      193.16      192.90     13.87 o 
  -1  12   3      129.57      108.76     25.56 o 
   0  12   3        2.65        6.83      4.11 o 
   1  12   3      217.17      227.45     10.39 o 
   2  12   3      988.97     1068.47     16.77 o 
   3  12   3        3.13        3.69      3.38 o 
   4  12   3      104.15      104.19      8.65 o 
   5  12   3      150.16      169.68     18.00 o 
   6  12   3       26.92       13.89      7.30 o 
   7  12   3       14.82        9.19     13.41 o 
  -4  13   3       15.42       17.68      9.17 o 
  -3  13   3       45.87       29.66     15.20 o 
  -2  13   3      169.20      102.66     30.19 o 
  -1  13   3       72.55       46.88     30.73 o 
   0  13   3      165.34      169.39     27.88 o 
   1  13   3       23.44       21.15      8.52 o 
   2  13   3       12.83        8.82      3.83 o 
   3  13   3       13.01       14.89      5.06 o 
   4  13   3       50.72       40.47     12.36 o 
   5  13   3        9.92        7.29      4.40 o 
   0  14   3       94.08       64.39     55.44 o 
   1  14   3       24.41       14.84     12.81 o 
   1 -13   4       49.14       65.94     23.46 o 
  -3 -12   4       17.55        9.90     17.89 o 
  -2 -12   4       42.33       33.31     21.89 o 
  -1 -12   4        6.12        3.92     23.80 o 
   0 -12   4       28.25       23.58     13.87 o 
   1 -12   4       27.55       27.00     35.26 o 
   2 -12   4      131.04      115.48     31.98 o 
   3 -12   4      168.63       83.13     70.05 o 
   4 -12   4      366.30      511.48     59.09 o 
   5 -12   4      173.67      138.97    120.81 o 
  -5 -11   4      247.93      231.13     16.29 o 
  -4 -11   4      109.69       69.88     39.37 o 
  -3 -11   4        9.71       17.62     18.41 o 
  -2 -11   4      136.73      135.35     68.16 o 
  -1 -11   4        5.41       11.50     14.84 o 
   0 -11   4      143.98      129.13     75.07 o 
   1 -11   4       29.69       26.70     28.12 o 
   2 -11   4       67.45       49.84     42.83 o 
   3 -11   4       41.42       38.34     38.15 o 
   4 -11   4       48.50       65.42     37.69 o 
   5 -11   4       36.52       35.41     33.82 o 
   6 -11   4       20.03       20.64     52.20 o 
   7 -11   4      105.06      136.81     12.60 o 
  -7 -10   4      137.78      150.11     12.10 o 
  -6 -10   4      330.72      310.42     11.04 o 
  -5 -10   4       27.81       34.65     10.92 o 
  -4 -10   4       67.79       53.08     28.20 o 
  -3 -10   4      233.34      249.02     91.04 o 
  -2 -10   4       19.49       13.76     19.63 o 
  -1 -10   4      121.16      118.49     67.00 o 
   0 -10   4        4.71       -4.18     23.57 o 
   1 -10   4       61.95       26.94     30.80 o 
   2 -10   4       17.03        0.59     32.03 o 
   3 -10   4      566.01      580.94     45.80 o 
   4 -10   4       90.19       86.06      8.80 o 
   5 -10   4       14.62       21.68     37.59 o 
   6 -10   4      133.61      129.95      7.61 o 
   7 -10   4       90.48      105.86     16.01 o 
   8 -10   4       18.86       46.79     49.08 o 
  -8  -9   4        3.88        3.53      2.87 o 
  -7  -9   4       39.32       32.02     10.61 o 
  -6  -9   4       51.14       58.22      5.76 o 
  -5  -9   4       13.63        8.20      4.62 o 
  -4  -9   4      642.22      585.07     38.93 o 
  -3  -9   4       42.83       33.83     15.56 o 
  -2  -9   4      170.48      254.04     36.62 o 
  -1  -9   4       87.23       91.61     23.08 o 
   0  -9   4      255.78      272.89     58.05 o 
   1  -9   4       39.50       45.22      4.22 o 
   2  -9   4      225.78      241.48      8.53 o 
   3  -9   4       77.51       85.89     16.13 o 
   4  -9   4      555.87      588.48     47.15 o 
   5  -9   4       91.20       99.31     29.71 o 
   6  -9   4      182.15      201.08     12.68 o 
   7  -9   4      254.15      244.29     18.94 o 
   8  -9   4        1.40        9.79     23.31 o 
   9  -9   4       13.40       22.48      8.14 o 
  -9  -8   4       29.02       24.06      9.72 o 
  -8  -8   4      200.04      224.01     11.70 o 
  -7  -8   4       15.10       13.60      5.06 o 
  -6  -8   4       21.43       16.06      6.46 o 
  -5  -8   4       15.78       16.19      6.04 o 
  -4  -8   4       35.88       41.57     11.28 o 
  -3  -8   4        4.47      -16.62     16.62 o 
  -2  -8   4      287.22      305.90     23.96 o 
  -1  -8   4      299.97      249.04     26.51 o 
   0  -8   4      357.44      355.02     26.47 o 
   1  -8   4     1801.08     1956.98     47.70 o 
   2  -8   4      960.49      946.00     42.55 o 
   3  -8   4      104.61      122.93     15.73 o 
   4  -8   4       68.40       74.93      5.41 o 
   5  -8   4       36.72       40.11     11.66 o 
   6  -8   4       37.67       75.54     40.10 o 
   7  -8   4        6.25       18.85     45.29 o 
   8  -8   4       61.19       84.33     13.90 o 
   9  -8   4       13.56        3.70     44.08 o 
  10  -8   4        0.38        5.50     46.53 o 
  -9  -7   4       63.38       67.19      5.78 o 
  -8  -7   4        2.12        2.62      2.37 o 
  -7  -7   4        0.80        1.92      2.32 o 
  -6  -7   4      111.38      111.21     11.51 o 
  -5  -7   4      657.83      684.58     17.42 o 
  -4  -7   4       72.19       64.21      9.67 o 
  -3  -7   4        1.38        8.41     12.35 o 
  -2  -7   4       52.71       24.15     18.87 o 
  -1  -7   4       57.19       54.00     47.78 o 
   0  -7   4      216.21      211.61     24.06 o 
   1  -7   4      296.73      274.42     39.05 o 
   2  -7   4      103.26      103.87      9.66 o 
   3  -7   4      659.79      685.39     27.95 o 
   4  -7   4      277.74      297.86     18.19 o 
   5  -7   4      573.46      510.42     29.74 o 
   6  -7   4      162.28      194.10     23.61 o 
   7  -7   4      525.80      537.27     59.25 o 
   8  -7   4       45.96       49.12     16.39 o 
   9  -7   4        9.62        3.06     15.25 o 
  10  -7   4      172.82      141.72     42.07 o 
  11  -7   4       29.82       41.85     47.20 o 
 -10  -6   4       32.78       32.04      9.16 o 
  -9  -6   4       72.71       74.59     10.66 o 
  -8  -6   4        2.80        1.06      2.64 o 
  -7  -6   4       62.12       61.05      5.25 o 
  -6  -6   4      284.76      306.27      9.73 o 
  -5  -6   4       12.99       11.26      2.77 o 
  -4  -6   4      213.03      234.89      7.13 o 
  -3  -6   4      712.25      775.17     31.48 o 
  -2  -6   4        7.75        9.05      4.09 o 
  -1  -6   4      233.39      296.68     26.03 o 
   0  -6   4        3.82        3.94      8.67 o 
   1  -6   4      613.71      574.52     21.02 o 
   2  -6   4      492.68      509.70     36.88 o 
   3  -6   4      472.36      452.96     21.48 o 
   4  -6   4        0.30        0.09      5.46 o 
   5  -6   4      138.56      136.02     24.26 o 
   6  -6   4        5.76        7.16     14.61 o 
   7  -6   4        0.25        8.06      8.99 o 
   8  -6   4      112.70       92.42     23.76 o 
   9  -6   4      217.52      215.47     13.86 o 
  10  -6   4      145.97      147.34      9.84 o 
  11  -6   4      102.83      115.94      8.33 o 
  12  -6   4        0.88        7.14      7.99 o 
 -10  -5   4      459.50      503.24     15.11 o 
  -9  -5   4      110.31      105.77      6.71 o 
  -8  -5   4       56.42       56.55     15.57 o 
  -7  -5   4      282.03      309.30     19.10 o 
  -6  -5   4      177.48      167.90      6.36 o 
  -5  -5   4        1.24        1.48      1.42 o 
  -4  -5   4      548.04      525.72     14.03 o 
  -3  -5   4       16.81       19.34      8.22 o 
  -2  -5   4      467.96      480.20     21.98 o 
  -1  -5   4      119.25      132.87      9.18 o 
   0  -5   4      104.21       88.32      1.80 o 
   1  -5   4      123.22      148.40     14.83 o 
   2  -5   4     3128.48     3163.20    186.44 o 
   3  -5   4      299.11      282.99     13.34 o 
   4  -5   4      808.22      783.40     30.33 o 
   5  -5   4       44.65       53.83     67.30 o 
   6  -5   4      570.05      501.79     65.86 o 
   7  -5   4       70.99       75.57     10.04 o 
   8  -5   4        1.03        4.52      4.12 o 
   9  -5   4       25.62       28.17      7.88 o 
  10  -5   4      139.39      118.20     18.16 o 
  11  -5   4       16.26       24.51      6.89 o 
  12  -5   4       10.37        7.52      4.87 o 
 -11  -4   4       24.23       15.21      5.79 o 
 -10  -4   4       16.89       12.03      4.78 o 
  -9  -4   4        8.67        8.35      3.45 o 
  -8  -4   4       20.24       21.13      4.53 o 
  -7  -4   4      575.81      561.83     17.02 o 
  -6  -4   4      151.37      138.57      8.32 o 
  -5  -4   4     1039.64     1048.64     23.37 o 
  -4  -4   4       94.01       90.26      4.33 o 
  -3  -4   4     1006.28     1187.04     38.51 o 
  -2  -4   4        0.21        0.53      3.38 o 
  -1  -4   4     1057.33     1052.61     16.00 o 
   0  -4   4       19.39       20.23      9.26 o 
   1  -4   4      381.84      383.95     24.81 o 
   2  -4   4      450.99      470.85     14.70 o 
   3  -4   4      635.96      671.70     64.38 o 
   4  -4   4     1323.26     1238.99    132.39 o 
   5  -4   4      590.25      600.52     30.30 o 
   6  -4   4       12.07       30.32      9.58 o 
   7  -4   4       23.58       22.69      8.50 o 
   8  -4   4       59.99       68.36     18.96 o 
   9  -4   4       13.23        9.56      4.77 o 
  10  -4   4      121.91      123.80      8.98 o 
  11  -4   4      150.35      144.66     18.79 o 
  12  -4   4        5.08        8.44      5.27 o 
 -11  -3   4        0.11        0.75      2.38 o 
 -10  -3   4       18.25       20.74      8.70 o 
  -9  -3   4      297.79      264.17      9.70 o 
  -8  -3   4        4.61        6.63      1.93 o 
  -7  -3   4     1925.84     1857.40     60.60 o 
  -6  -3   4     3959.57     3928.18     34.89 o 
  -5  -3   4     1782.50     1715.95     33.63 o 
  -4  -3   4      539.29      560.63     15.57 o 
  -3  -3   4      278.54      291.58     24.76 o 
  -2  -3   4      131.66      170.18     14.11 o 
  -1  -3   4      677.85      803.93     36.20 o 
   0  -3   4     2737.80     3214.25     46.05 o 
   1  -3   4      403.24      431.38     17.09 o 
   2  -3   4      241.29      273.58     32.72 o 
   3  -3   4      367.99      393.20     42.51 o 
   4  -3   4      534.30      618.90     20.17 o 
   5  -3   4       41.27       26.17      6.83 o 
   6  -3   4        7.44        7.80      3.92 o 
   7  -3   4      229.17      228.79     10.31 o 
   8  -3   4       40.37       38.22      7.59 o 
   9  -3   4      669.08      644.02     30.11 o 
  10  -3   4      377.13      386.79     28.13 o 
  11  -3   4      101.91       86.51     22.13 o 
  12  -3   4        0.15        1.82      3.25 o 
  13  -3   4      205.33      225.39     17.57 o 
 -11  -2   4        1.07        2.60      2.26 o 
 -10  -2   4       22.34       20.26      5.40 o 
  -9  -2   4        8.93        3.11      2.96 o 
  -8  -2   4        3.63        8.05      2.35 o 
  -7  -2   4       92.15       84.76      4.22 o 
  -6  -2   4       11.19        7.65      2.99 o 
  -5  -2   4      218.44      224.30     11.72 o 
  -4  -2   4      499.30      485.37      8.51 o 
  -3  -2   4        0.15        1.57      3.32 o 
  -2  -2   4       35.48       46.96      2.35 o 
  -1  -2   4     3398.72     3454.05     67.71 o 
   0  -2   4     1003.76     1036.78     22.68 o 
   1  -2   4       25.59       21.83      2.75 o 
   2  -2   4       52.54       38.32      2.39 o 
   3  -2   4     1009.86     1108.04     28.44 o 
   4  -2   4     2375.86     2522.49     71.33 o 
   5  -2   4       78.59       90.98      7.97 o 
   6  -2   4      266.47      240.71     11.91 o 
   7  -2   4      711.79      700.30     15.45 o 
   8  -2   4     1716.92     1808.74     25.86 o 
   9  -2   4     3225.36     3306.08     34.83 o 
  10  -2   4      155.80      159.06      8.05 o 
  11  -2   4        1.43        4.94      4.66 o 
  12  -2   4       70.95       59.76     15.05 o 
  13  -2   4       47.39       35.99     10.12 o 
 -11  -1   4      143.80      146.97      5.50 o 
 -10  -1   4      180.74      186.13      8.92 o 
  -9  -1   4        5.08        6.48      2.31 o 
  -8  -1   4      106.99      106.03      4.67 o 
  -7  -1   4      548.57      524.11     10.07 o 
  -6  -1   4       15.59       17.57      3.67 o 
  -5  -1   4      111.28      121.97      7.05 o 
  -4  -1   4     1064.81     1124.18      9.90 o 
  -3  -1   4      233.98      265.46      7.78 o 
  -2  -1   4      118.54      125.06      6.19 o 
  -1  -1   4        2.36        2.06      3.13 o 
   0  -1   4      412.36      404.25      8.18 o 
   1  -1   4      102.62       99.69      2.52 o 
   2  -1   4     1502.01     1491.33     31.62 o 
   3  -1   4     1061.51     1037.10     23.36 o 
   4  -1   4      233.37      228.06     10.51 o 
   5  -1   4      609.49      611.19     15.58 o 
   6  -1   4        0.97       -1.41      5.74 o 
   7  -1   4        0.46        2.97      3.95 o 
   8  -1   4        0.61        2.72      2.70 o 
   9  -1   4       29.20       28.57      2.75 o 
  10  -1   4      707.22      696.38      9.59 o 
  11  -1   4       37.21       37.56     11.40 o 
  12  -1   4        0.01        6.99      3.19 o 
  13  -1   4      251.45      259.89     13.32 o 
 -12   0   4       22.28       22.35     11.54 o 
 -11   0   4        0.56        2.59      2.08 o 
 -10   0   4      195.62      195.66      6.82 o 
  -9   0   4       13.20        5.54      2.81 o 
  -8   0   4       33.76       27.37      5.92 o 
  -7   0   4        5.34        1.20      2.00 o 
  -6   0   4      424.40      426.16     10.97 o 
  -5   0   4      175.37      175.20      6.52 o 
  -4   0   4      151.19      160.33      4.05 o 
  -3   0   4     1453.08     1514.44     21.39 o 
  -2   0   4      356.84      351.35      7.53 o 
  -1   0   4      215.22      213.25      5.51 o 
   0   0   4     1145.67     1162.86      7.20 o 
   1   0   4     1687.73     1682.09     11.77 o 
   2   0   4      223.44      206.91      4.54 o 
   3   0   4       69.60       73.27      2.30 o 
   4   0   4      652.83      574.81     19.00 o 
   5   0   4      284.41      280.37     19.03 o 
   6   0   4      108.13      104.98      8.37 o 
   7   0   4       33.16       46.66     24.06 o 
   8   0   4      132.71      130.43      9.60 o 
   9   0   4      518.05      520.34     13.30 o 
  10   0   4       37.07       39.47      2.34 o 
  11   0   4      267.72      271.77     14.93 o 
  12   0   4       49.20       39.66     10.38 o 
  13   0   4        1.14        5.73      4.93 o 
 -12   1   4        7.14        7.01      8.49 o 
 -11   1   4       11.24        3.68      1.91 o 
 -10   1   4       85.76       73.27      3.25 o 
  -9   1   4     1025.29     1006.34     36.12 o 
  -8   1   4        3.38        4.68      2.16 o 
  -7   1   4       73.68       84.79      3.89 o 
  -6   1   4        5.82        6.43      1.83 o 
  -5   1   4       89.99      103.03      2.47 o 
  -4   1   4     1455.51     1494.71     22.11 o 
  -3   1   4      319.99      306.41      7.67 o 
  -2   1   4      174.96      142.42      3.41 o 
  -1   1   4      461.43      400.05      9.15 o 
   0   1   4      328.08      373.95      7.08 o 
   1   1   4     3001.76     3000.99     22.71 o 
   2   1   4     1728.21     1760.89     34.75 o 
   3   1   4        0.44        1.30      1.08 o 
   4   1   4      418.37      401.93     14.46 o 
   5   1   4      210.80      189.22     10.69 o 
   6   1   4        0.04        7.73      4.52 o 
   7   1   4        9.40        5.16      3.45 o 
   8   1   4       61.20       59.27     19.25 o 
   9   1   4     1874.11     1850.42     64.88 o 
  10   1   4      215.42      215.10     12.13 o 
  11   1   4      207.21      205.46     13.18 o 
  12   1   4       57.93       54.98     25.48 o 
  13   1   4       61.54       52.60     17.58 o 
 -11   2   4       42.07       44.88      5.46 o 
 -10   2   4       47.03       40.66      5.10 o 
  -9   2   4       35.77       35.29      8.61 o 
  -8   2   4      310.96      296.36     11.02 o 
  -7   2   4       36.18       37.36      3.39 o 
  -6   2   4      159.36      136.81      4.53 o 
  -5   2   4        9.79       11.47      1.95 o 
  -4   2   4       25.36       32.29      2.72 o 
  -3   2   4     1355.47     1377.28     19.17 o 
  -2   2   4      576.74      564.17      9.84 o 
  -1   2   4       58.79       42.37      2.52 o 
   0   2   4       58.03       44.23      1.82 o 
   1   2   4     1268.50     1279.13     25.31 o 
   2   2   4      907.45      924.01     22.90 o 
   3   2   4      335.03      435.36     12.12 o 
   4   2   4     1727.51     1741.55     98.86 o 
   5   2   4      115.08       99.82      7.39 o 
   6   2   4      491.87      486.31     20.85 o 
   7   2   4      206.52      212.44     19.79 o 
   8   2   4      480.83      518.47     27.98 o 
   9   2   4      124.55      123.64     35.83 o 
  10   2   4      234.97      260.48     29.01 o 
  11   2   4      655.73      649.86     40.14 o 
  12   2   4        6.74        4.81      7.88 o 
  13   2   4        6.85        4.73      4.92 o 
 -11   3   4      157.36      170.45      6.72 o 
 -10   3   4       20.34       11.03      4.47 o 
  -9   3   4       81.68       75.42      4.87 o 
  -8   3   4       43.99       39.99      3.00 o 
  -7   3   4      328.18      292.37      5.35 o 
  -6   3   4        0.97        0.90      1.41 o 
  -5   3   4       32.86       22.85      3.44 o 
  -4   3   4       37.38       45.11      2.38 o 
  -3   3   4      224.17      221.70      5.77 o 
  -2   3   4     2316.50     2334.29     31.88 o 
  -1   3   4       81.43      125.39      9.94 o 
   0   3   4     1231.98     1348.39     29.97 o 
   1   3   4      191.91      149.86      4.19 o 
   2   3   4      397.22      403.48     11.15 o 
   3   3   4     3665.62     3905.12     62.11 o 
   4   3   4      148.92      161.92      8.60 o 
   5   3   4       51.00       62.08      5.60 o 
   6   3   4       76.67       92.40     27.22 o 
   7   3   4        2.57        9.14      6.86 o 
   8   3   4      266.47      256.60     11.34 o 
   9   3   4      344.99      363.82     39.05 o 
  10   3   4       99.30       92.15     33.88 o 
  11   3   4       33.09       33.99      9.87 o 
  12   3   4       47.00       37.30      8.38 o 
  13   3   4        0.38        4.08      4.22 o 
 -11   4   4       22.07       10.50      6.61 o 
 -10   4   4       22.80       18.17      4.63 o 
  -9   4   4       74.24       73.77      3.34 o 
  -8   4   4      103.51      111.21      5.78 o 
  -7   4   4     1157.38     1217.99     42.86 o 
  -6   4   4      235.84      235.36      3.97 o 
  -5   4   4     1011.99      963.45     18.76 o 
  -4   4   4       34.12       31.19      2.75 o 
  -3   4   4      346.88      382.77      9.30 o 
  -2   4   4       25.78       39.18      2.81 o 
  -1   4   4       30.54       61.87      4.83 o 
   0   4   4      120.14      122.32      6.39 o 
   1   4   4       20.96       28.51      3.25 o 
   2   4   4      193.50      196.01      9.38 o 
   3   4   4     1853.38     2037.43     40.81 o 
   4   4   4      218.56      214.98     10.00 o 
   5   4   4       20.69       16.44      4.22 o 
   6   4   4      193.59      203.14     22.86 o 
   7   4   4      627.38      594.59     32.88 o 
   8   4   4      102.07       96.77      8.62 o 
   9   4   4       66.92       69.80     30.54 o 
  10   4   4       65.15       54.38     24.52 o 
  11   4   4       97.74       98.78     31.87 o 
  12   4   4       64.73       75.95     24.94 o 
  13   4   4      119.81      135.78     10.32 o 
 -11   5   4       68.48       59.79     12.68 o 
 -10   5   4      255.15      272.57      6.45 o 
  -9   5   4       38.70       30.64      8.83 o 
  -8   5   4        1.95        5.82      5.17 o 
  -7   5   4      570.10      595.78     22.03 o 
  -6   5   4        8.56        5.48      2.68 o 
  -5   5   4      189.58      206.77     11.53 o 
  -4   5   4      152.77      154.90      9.35 o 
  -3   5   4      695.99      684.06     17.25 o 
  -2   5   4      777.51      894.04     18.65 o 
  -1   5   4        4.82        1.69     10.76 o 
   0   5   4       67.23       70.62      4.26 o 
   1   5   4       66.12       59.97      3.49 o 
   2   5   4     1034.47      992.20     29.52 o 
   3   5   4     1517.35     1582.05     28.45 o 
   4   5   4        8.38        5.17      2.19 o 
   5   5   4      170.98      170.14     10.92 o 
   6   5   4      218.60      205.75     10.88 o 
   7   5   4        9.81        8.87      7.32 o 
   8   5   4      786.10      791.00     31.70 o 
   9   5   4      278.82      285.36     13.59 o 
  10   5   4      182.80      170.68     11.37 o 
  11   5   4        7.81        9.44      8.40 o 
  12   5   4        1.11        4.02      3.92 o 
 -10   6   4       16.52       18.96     11.93 o 
  -9   6   4       23.91       19.15      8.32 o 
  -8   6   4      103.67      115.06      9.06 o 
  -7   6   4      481.33      441.13     77.46 o 
  -6   6   4      102.33       91.04     14.98 o 
  -5   6   4      327.49      306.54     11.80 o 
  -4   6   4        0.92        6.06     11.75 o 
  -3   6   4        5.36       10.79      3.09 o 
  -2   6   4       46.44       41.39      3.41 o 
  -1   6   4      290.43      306.83     24.20 o 
   0   6   4      130.21      137.01      8.27 o 
   1   6   4      284.09      291.82     15.74 o 
   2   6   4       81.34       69.86      5.12 o 
   3   6   4      332.99      328.70     16.82 o 
   4   6   4        0.13        0.77      2.83 o 
   5   6   4      210.76      208.94      8.50 o 
   6   6   4       16.61       15.42      4.02 o 
   7   6   4      509.00      463.68     19.72 o 
   8   6   4      206.38      229.57     13.13 o 
   9   6   4      227.76      235.52     18.95 o 
  10   6   4        0.11        4.59      3.62 o 
  11   6   4       22.39       19.69     20.55 o 
  12   6   4       52.42       47.96     31.19 o 
 -10   7   4        9.30        7.05      6.33 o 
  -9   7   4      543.89      576.42     19.52 o 
  -8   7   4      476.73      530.11     20.66 o 
  -7   7   4      174.14      199.78     24.11 o 
  -6   7   4        9.45        6.78      6.63 o 
  -5   7   4      504.99      507.03     22.99 o 
  -4   7   4       11.16       12.83      7.00 o 
  -3   7   4       22.97       21.28      7.70 o 
  -2   7   4      338.11      309.89     20.14 o 
  -1   7   4      380.82      406.82     15.13 o 
   0   7   4       66.33       59.75     13.03 o 
   1   7   4      107.12      104.97     10.64 o 
   2   7   4       16.84       11.68      4.18 o 
   3   7   4      165.06      142.34      9.85 o 
   4   7   4      150.38      142.05     21.67 o 
   5   7   4       11.19       11.92      5.06 o 
   6   7   4        2.29        1.73      3.12 o 
   7   7   4       11.65        8.27      8.19 o 
   8   7   4       67.68       77.85     35.65 o 
   9   7   4        2.56        9.41      7.07 o 
  10   7   4      191.14      178.31     15.11 o 
  11   7   4      172.18      184.63     13.86 o 
  -9   8   4       76.15       80.19     20.78 o 
  -8   8   4       17.63        6.14     13.05 o 
  -7   8   4        0.07        3.94      7.39 o 
  -6   8   4       31.05       27.05      9.97 o 
  -5   8   4       16.34        1.62      6.66 o 
  -4   8   4      118.25      123.87      7.47 o 
  -3   8   4      375.36      396.91     14.99 o 
  -2   8   4       41.99       45.50     11.78 o 
  -1   8   4      297.93      334.02     14.95 o 
   0   8   4     1650.71     1771.00    116.00 o 
   1   8   4      363.32      349.87     14.55 o 
   2   8   4      243.09      255.96     12.70 o 
   3   8   4        3.28        4.92      3.82 o 
   4   8   4      466.22      486.85     13.72 o 
   5   8   4      845.54      866.07     21.38 o 
   6   8   4       74.55       84.16      7.22 o 
   7   8   4      211.84      213.94     23.14 o 
   8   8   4       55.20       44.38     21.04 o 
   9   8   4       33.44       32.36     11.01 o 
  10   8   4      284.58      365.60     31.19 o 
  11   8   4      105.02      124.13     14.99 o 
  -9   9   4      147.76      174.43     17.72 o 
  -8   9   4       25.83       24.41     14.03 o 
  -7   9   4       17.98       10.25      5.85 o 
  -6   9   4       19.65       18.96     13.54 o 
  -5   9   4       51.95       43.26     11.54 o 
  -4   9   4        3.22        5.28      4.44 o 
  -3   9   4        4.25        1.28      7.05 o 
  -2   9   4       33.63       32.78      8.60 o 
  -1   9   4      218.11      183.97     18.74 o 
   0   9   4      668.91      711.04     24.12 o 
   1   9   4      150.22      134.74      6.79 o 
   2   9   4        7.70        7.36      3.76 o 
   3   9   4        0.21       -3.07      3.79 o 
   4   9   4      306.39      282.85      9.15 o 
   5   9   4      389.73      372.29     12.38 o 
   6   9   4       61.00       71.76      8.05 o 
   7   9   4        5.89        3.46      6.26 o 
   8   9   4        1.47       -4.46      6.99 o 
   9   9   4      216.24      212.17     13.97 o 
  10   9   4       27.46       13.57     17.18 o 
  -8  10   4      132.52      146.07     14.92 o 
  -7  10   4       10.77        4.11      5.28 o 
  -6  10   4       36.38       27.08      8.79 o 
  -5  10   4      213.39      218.64     17.86 o 
  -4  10   4       14.08       18.78     10.74 o 
  -3  10   4      197.14      160.63     11.00 o 
  -2  10   4        1.34        3.56      7.32 o 
  -1  10   4        0.71        6.32      4.26 o 
   0  10   4      598.31      660.89     21.53 o 
   1  10   4       24.99       24.23      6.45 o 
   2  10   4     1146.09     1235.17     20.58 o 
   3  10   4      107.20      115.71      6.00 o 
   4  10   4      313.45      291.18     21.09 o 
   5  10   4       74.83       58.78     10.68 o 
   6  10   4        0.56        3.58      2.64 o 
   7  10   4       85.61       94.76     33.34 o 
   8  10   4        7.65       13.92      9.35 o 
   9  10   4       11.90       15.18      8.13 o 
  -7  11   4       36.96       37.41     16.89 o 
  -6  11   4        7.61        9.30      7.70 o 
  -5  11   4      214.41      219.71     14.14 o 
  -4  11   4       49.28       34.25     10.00 o 
  -3  11   4      475.41      492.73     13.77 o 
  -2  11   4        0.03        0.34      5.69 o 
  -1  11   4      167.71      170.70      8.68 o 
   0  11   4     1110.04     1354.92     63.28 o 
   1  11   4      238.15      216.28     12.13 o 
   2  11   4      282.84      287.39     19.07 o 
   3  11   4       14.81       12.52      5.90 o 
   4  11   4       88.43       84.53      6.59 o 
   5  11   4       10.12       10.06      4.96 o 
   6  11   4       88.05       85.82      6.42 o 
   7  11   4      241.67      258.39     22.43 o 
   8  11   4      201.86      191.20     29.74 o 
  -5  12   4        3.04        2.29      4.32 o 
  -4  12   4       69.84       31.20     11.67 o 
  -3  12   4        7.49        7.16      6.89 o 
  -2  12   4      100.47       80.77     24.85 o 
  -1  12   4       46.07       33.36     10.96 o 
   0  12   4      303.27      332.09     17.16 o 
   1  12   4      253.04      244.98     14.70 o 
   2  12   4      388.41      448.94     21.38 o 
   3  12   4       79.66       61.58     17.02 o 
   4  12   4      112.27      115.80     12.34 o 
   5  12   4       14.66        9.62      5.52 o 
   6  12   4        8.25        8.38      4.90 o 
   7  12   4        6.37        6.37      5.95 o 
  -3  13   4        0.02        4.73      5.84 o 
  -2  13   4       30.26       31.10     10.90 o 
  -1  13   4      162.47      163.23     11.93 o 
   0  13   4        0.37       -1.99      5.04 o 
   1  13   4      160.03      151.89      8.98 o 
   2  13   4        0.25        3.23      2.97 o 
   3  13   4      170.09      196.26      8.80 o 
   4  13   4       81.74       85.95     16.28 o 
   5  13   4       10.90        7.44      5.17 o 
  -2 -12   5       10.45        5.18      4.95 o 
  -1 -12   5      529.77      633.91     37.54 o 
   0 -12   5       65.92       34.34     34.26 o 
   1 -12   5       30.65       22.62     23.65 o 
   2 -12   5        2.74       -9.54     32.44 o 
   3 -12   5       68.63       33.03     43.92 o 
   4 -12   5      209.01      242.36     49.00 o 
  -4 -11   5       42.93       33.03     11.92 o 
  -3 -11   5      238.25      248.30     11.66 o 
  -2 -11   5      113.69      119.47     24.83 o 
  -1 -11   5        7.42       -0.19     10.71 o 
   0 -11   5       54.29       51.53      6.04 o 
   1 -11   5       38.05       36.15      5.77 o 
   2 -11   5       44.62       23.88     25.16 o 
   3 -11   5       14.56      152.22     70.99 o 
   4 -11   5       11.04       15.22     36.00 o 
   5 -11   5       89.19        3.78     42.22 o 
   6 -11   5       29.70       77.68     41.20 o 
   7 -11   5       23.80       79.61     65.18 o 
  -6 -10   5        6.41        7.17      3.86 o 
  -5 -10   5      115.29      104.00     10.47 o 
  -4 -10   5       33.70       22.90      9.70 o 
  -3 -10   5      103.96      107.39     15.39 o 
  -2 -10   5       78.36       84.84     12.19 o 
  -1 -10   5      120.66      124.47      6.81 o 
   0 -10   5      146.30      127.14     20.98 o 
   1 -10   5        6.50        3.55      8.71 o 
   2 -10   5        0.31       -2.09      7.56 o 
   3 -10   5       46.80       24.36     38.88 o 
   4 -10   5       18.07        0.65     38.80 o 
   5 -10   5       79.81       74.86     22.53 o 
   6 -10   5      447.77      477.25     11.67 o 
   7 -10   5        1.44        2.20      6.83 o 
   8 -10   5       81.13      111.57     28.45 o 
  -7  -9   5      120.49      117.64     14.80 o 
  -6  -9   5        7.37        5.02      2.79 o 
  -5  -9   5       95.82       84.39     17.34 o 
  -4  -9   5       93.57       91.27      5.93 o 
  -3  -9   5       72.85       62.07     15.34 o 
  -2  -9   5       20.13       17.36      9.28 o 
  -1  -9   5       20.10       19.12      6.40 o 
   0  -9   5      124.92      132.70     20.78 o 
   1  -9   5      247.04      290.81     60.71 o 
   2  -9   5       16.32        8.53      9.31 o 
   3  -9   5       15.46       11.25      3.65 o 
   4  -9   5       25.41       16.65     12.79 o 
   5  -9   5       99.84       89.29      5.49 o 
   6  -9   5        0.33        2.74     43.77 o 
   7  -9   5      228.07      307.50    126.81 o 
   8  -9   5       40.11       42.40     24.88 o 
   9  -9   5      360.04      372.15     34.21 o 
  -8  -8   5        8.97       14.43      6.19 o 
  -7  -8   5        0.17       -0.31      3.71 o 
  -6  -8   5       38.78       49.43      8.53 o 
  -5  -8   5      156.49      163.52     10.43 o 
  -4  -8   5      128.87      129.42      5.78 o 
  -3  -8   5       40.10       32.85     12.25 o 
  -2  -8   5       58.89       45.03      7.11 o 
  -1  -8   5      116.00      109.03      8.13 o 
   0  -8   5       41.73       39.57      3.99 o 
   1  -8   5      189.54      189.24     25.30 o 
   2  -8   5      196.84      193.42      7.73 o 
   3  -8   5       11.40        9.44      7.99 o 
   4  -8   5      241.74      230.55      7.66 o 
   5  -8   5       43.44       30.10     11.74 o 
   6  -8   5        1.33        6.20     53.52 o 
   7  -8   5       47.28       69.54     30.10 o 
   8  -8   5       28.14       49.75     34.62 o 
   9  -8   5      116.37      103.65     39.67 o 
  10  -8   5        0.76        2.00      8.90 o 
  -9  -7   5      368.05      403.64     24.78 o 
  -8  -7   5      325.32      348.15      8.74 o 
  -7  -7   5      133.12      129.98      6.63 o 
  -6  -7   5       49.44       46.25      4.89 o 
  -5  -7   5        0.13        2.10      3.32 o 
  -4  -7   5      771.55      690.11     29.07 o 
  -3  -7   5      850.66      775.40     37.39 o 
  -2  -7   5      725.69      758.81     21.04 o 
  -1  -7   5      296.80      327.16     38.44 o 
   0  -7   5        8.39       14.86      9.37 o 
   1  -7   5     1022.84     1075.15     23.86 o 
   2  -7   5     2461.60     2323.33     96.19 o 
   3  -7   5     2398.82     2409.01     35.75 o 
   4  -7   5     1448.89     1505.63     39.13 o 
   5  -7   5       26.14       32.32     59.76 o 
   6  -7   5        6.62       -1.60      6.83 o 
   7  -7   5      377.78      333.28    173.17 o 
   8  -7   5        2.49        3.48     11.18 o 
   9  -7   5      162.15      134.13     21.38 o 
  10  -7   5      182.67      198.60     35.08 o 
  11  -7   5       37.80       23.39     18.71 o 
  -9  -6   5       25.36       19.94      6.47 o 
  -8  -6   5       25.86       23.67      9.75 o 
  -7  -6   5      549.10      578.83     25.57 o 
  -6  -6   5      134.73      142.53      6.21 o 
  -5  -6   5       15.52       16.26      4.31 o 
  -4  -6   5       26.48       27.34      6.97 o 
  -3  -6   5      246.70      271.13     11.77 o 
  -2  -6   5        1.95        2.55      4.69 o 
  -1  -6   5      972.35     1069.62     38.07 o 
   0  -6   5        2.31        3.47      1.91 o 
   1  -6   5      407.60      430.85     12.89 o 
   2  -6   5      934.89      926.30     20.79 o 
   3  -6   5      296.78      282.21     14.24 o 
   4  -6   5      523.68      518.45     16.26 o 
   5  -6   5      123.15      120.70      6.73 o 
   6  -6   5     1087.39      978.06    115.87 o 
   7  -6   5      967.27      827.19     41.42 o 
   8  -6   5       74.91       81.88      8.18 o 
   9  -6   5      255.48      217.33     15.71 o 
  10  -6   5      169.47      187.95     19.41 o 
  11  -6   5      176.89      221.73     12.64 o 
 -10  -5   5        0.24        4.04      2.46 o 
  -9  -5   5       24.25       29.01     15.26 o 
  -8  -5   5       11.66        9.01      4.84 o 
  -7  -5   5      201.67      218.77     11.23 o 
  -6  -5   5       46.05       44.97      4.45 o 
  -5  -5   5       35.41       29.92      3.48 o 
  -4  -5   5      777.43      799.01     17.78 o 
  -3  -5   5       15.80       11.77      5.88 o 
  -2  -5   5       14.51       20.13      6.55 o 
  -1  -5   5     1406.37     1447.53     97.02 o 
   0  -5   5       15.96       15.34      7.45 o 
   1  -5   5      208.25      201.56     12.88 o 
   2  -5   5       37.98       41.59     11.50 o 
   3  -5   5       24.36       32.87      4.34 o 
   4  -5   5      556.28      536.41     12.66 o 
   5  -5   5      935.88     1001.19     43.56 o 
   6  -5   5      142.66      150.05     28.57 o 
   7  -5   5       21.27       13.98      5.31 o 
   8  -5   5       90.03       76.33      8.32 o 
   9  -5   5       24.00       32.81     10.16 o 
  10  -5   5       66.73       51.83     13.21 o 
  11  -5   5        7.52        6.24      3.53 o 
  12  -5   5      198.93      211.08     15.06 o 
 -10  -4   5      122.19      126.89      6.49 o 
  -9  -4   5        0.21        0.12      2.70 o 
  -8  -4   5       37.59       31.93     10.37 o 
  -7  -4   5       55.55       51.42      3.46 o 
  -6  -4   5      829.83      793.45     24.89 o 
  -5  -4   5        3.09        3.24      1.24 o 
  -4  -4   5        2.33        4.70      1.28 o 
  -3  -4   5      204.28      192.68     12.46 o 
  -2  -4   5       48.51       41.95     10.21 o 
  -1  -4   5     1459.95     1594.42     67.85 o 
   0  -4   5        0.73        5.23     20.69 o 
   1  -4   5       34.06       35.57      5.54 o 
   2  -4   5     1638.66     1660.75     84.27 o 
   3  -4   5      334.70      298.41     22.87 o 
   4  -4   5      765.91      862.12     66.00 o 
   5  -4   5       49.71       64.09      7.80 o 
   6  -4   5       22.72       26.04      6.25 o 
   7  -4   5      391.63      401.47     11.53 o 
   8  -4   5       31.71       34.88      8.90 o 
   9  -4   5       77.59       99.08     11.31 o 
  10  -4   5      157.35      153.52     10.77 o 
  11  -4   5        5.14        4.12      3.89 o 
  12  -4   5       24.41       25.06     12.30 o 
 -11  -3   5        0.06        0.49      2.72 o 
 -10  -3   5      302.04      346.33     27.83 o 
  -9  -3   5      263.62      253.82      7.91 o 
  -8  -3   5      163.09      165.73      8.01 o 
  -7  -3   5      501.92      508.58      7.98 o 
  -6  -3   5     1053.59     1052.81     20.36 o 
  -5  -3   5      364.69      390.86     11.30 o 
  -4  -3   5        3.37        3.04      1.33 o 
  -3  -3   5      146.51      167.02     14.46 o 
  -2  -3   5     1014.43     1116.68     28.48 o 
  -1  -3   5     1465.18     1594.59     21.27 o 
   0  -3   5      196.11      172.93      5.20 o 
   1  -3   5       21.92       21.35      3.97 o 
   2  -3   5      146.78      122.63      3.87 o 
   3  -3   5       10.71       11.04      0.82 o 
   4  -3   5      434.58      509.10     20.97 o 
   5  -3   5       59.11       67.07      9.16 o 
   6  -3   5       28.53       20.69      5.69 o 
   7  -3   5       74.65       75.60     19.65 o 
   8  -3   5      307.87      307.29     19.53 o 
   9  -3   5      537.95      523.96     25.31 o 
  10  -3   5        3.30        5.42      3.69 o 
  11  -3   5       65.00       53.37     13.02 o 
  12  -3   5      202.73      203.06     10.81 o 
  13  -3   5      262.43      267.39     21.73 o 
 -11  -2   5       54.24       34.26     15.52 o 
 -10  -2   5       87.03       88.10      5.99 o 
  -9  -2   5      568.66      564.35     11.76 o 
  -8  -2   5       47.09       38.34      9.15 o 
  -7  -2   5        0.65        0.33      2.03 o 
  -6  -2   5      105.18       99.90      5.23 o 
  -5  -2   5      634.94      637.57     17.04 o 
  -4  -2   5       27.92       20.31      3.54 o 
  -3  -2   5     2021.57     1839.81     40.38 o 
  -2  -2   5       34.11       33.42      2.75 o 
  -1  -2   5        4.76        0.18      2.15 o 
   0  -2   5     2347.05     2506.63     43.11 o 
   1  -2   5       76.08       55.06      2.54 o 
   2  -2   5     1044.61     1012.38     18.12 o 
   3  -2   5     1442.71     1477.88     24.01 o 
   4  -2   5      182.23      190.02      8.48 o 
   5  -2   5      759.79      819.64     20.26 o 
   6  -2   5        7.92       13.38      1.07 o 
   7  -2   5       28.41       26.28      0.51 o 
   8  -2   5      134.45      129.32      6.16 o 
   9  -2   5      346.16      320.96     16.42 o 
  10  -2   5      397.57      388.38     35.60 o 
  11  -2   5      622.77      691.94     14.73 o 
  12  -2   5       84.97       77.56     24.10 o 
  13  -2   5       66.48       61.71     21.19 o 
 -11  -1   5       46.84       33.60     13.12 o 
 -10  -1   5       20.42       22.83      7.99 o 
  -9  -1   5      204.76      200.26      7.71 o 
  -8  -1   5       20.97       15.41      3.44 o 
  -7  -1   5      288.37      277.19      6.11 o 
  -6  -1   5       46.56       40.80      7.72 o 
  -5  -1   5       60.51       58.94      2.67 o 
  -4  -1   5     1216.50     1225.89     22.07 o 
  -3  -1   5       42.87       39.87      2.54 o 
  -2  -1   5      422.64      421.86      4.57 o 
  -1  -1   5      608.81      641.70      9.53 o 
   0  -1   5      579.41      621.93      8.73 o 
   1  -1   5      163.12      162.78      4.77 o 
   2  -1   5      506.38      484.38      6.63 o 
   3  -1   5      546.53      546.47     17.48 o 
   4  -1   5        4.51        6.73      2.65 o 
   5  -1   5      683.25      674.01      9.96 o 
   6  -1   5     2323.09     2448.83     97.50 o 
   7  -1   5      373.20      356.56     17.40 o 
   8  -1   5        1.37        1.04      8.65 o 
   9  -1   5      200.37      211.61     13.78 o 
  10  -1   5       90.73       78.75     18.82 o 
  11  -1   5      413.61      395.51     22.70 o 
  12  -1   5        8.74        5.27      4.47 o 
  13  -1   5        4.11        6.80      4.11 o 
 -11   0   5        1.14        1.58      2.14 o 
 -10   0   5        9.32        4.45      1.89 o 
  -9   0   5        8.03        7.37      3.51 o 
  -8   0   5      173.52      174.48     10.68 o 
  -7   0   5       69.94       71.09      3.52 o 
  -6   0   5       39.94       45.31      3.61 o 
  -5   0   5      106.40      127.77      5.01 o 
  -4   0   5       93.03       80.89      3.31 o 
  -3   0   5      475.48      476.71      9.42 o 
  -2   0   5        0.27        2.37      2.36 o 
  -1   0   5      310.00      308.20      5.00 o 
   0   0   5     2100.44     2248.35     55.75 o 
   1   0   5      194.00      237.86      4.84 o 
   2   0   5        6.55        6.52      1.28 o 
   3   0   5      127.64      122.88      4.29 o 
   4   0   5      250.00      230.69     10.73 o 
   5   0   5      125.52      162.11     10.33 o 
   6   0   5     1888.83     2153.70     74.74 o 
   7   0   5      122.89      127.34      8.87 o 
   8   0   5      140.72      118.53      9.02 o 
   9   0   5      325.86      319.82     15.36 o 
  10   0   5       86.36       84.91      3.35 o 
  11   0   5      550.88      600.74     26.31 o 
  12   0   5        2.86        8.35      4.80 o 
  13   0   5       13.49       12.93      6.03 o 
 -11   1   5       33.34       42.32      9.97 o 
 -10   1   5       11.39        7.08      3.27 o 
  -9   1   5       63.55       65.84      3.20 o 
  -8   1   5       62.01       49.31      5.63 o 
  -7   1   5       15.60       12.56      3.05 o 
  -6   1   5      311.92      301.34      6.46 o 
  -5   1   5      464.26      436.82      8.23 o 
  -4   1   5       92.36       96.12      2.33 o 
  -3   1   5        1.35        1.61      0.84 o 
  -2   1   5        3.96        4.56      0.94 o 
  -1   1   5       12.71       15.69      1.58 o 
   0   1   5     1832.72     1887.43     34.30 o 
   1   1   5      191.73      211.96      4.93 o 
   2   1   5        6.19        4.94      0.85 o 
   3   1   5      361.83      312.99      5.75 o 
   4   1   5      428.08      426.44     15.20 o 
   5   1   5      628.83      557.42     14.92 o 
   6   1   5     1435.31     1488.27     53.27 o 
   7   1   5       30.06       36.19     15.66 o 
   8   1   5       89.71       92.69      9.25 o 
   9   1   5       34.87       37.58     14.09 o 
  10   1   5        0.61        5.92      5.03 o 
  11   1   5      846.46      875.87     51.47 o 
  12   1   5      183.08      182.99     13.40 o 
  13   1   5       17.83       15.41      5.63 o 
 -11   2   5      149.28      143.86      9.75 o 
 -10   2   5       70.55       84.45      8.97 o 
  -9   2   5       39.63       31.45      9.14 o 
  -8   2   5        8.73        7.81      3.26 o 
  -7   2   5        7.00        7.25      2.56 o 
  -6   2   5        0.37        2.53      1.46 o 
  -5   2   5      301.58      271.61      7.40 o 
  -4   2   5      526.13      547.76     14.28 o 
  -3   2   5      334.53      312.60      9.88 o 
  -2   2   5       46.61       32.03      4.62 o 
  -1   2   5        8.08        8.63      2.46 o 
   0   2   5      983.60      987.66     20.12 o 
   1   2   5       87.48      114.09      3.63 o 
   2   2   5       47.87       41.56      2.09 o 
   3   2   5      911.82      927.45     15.97 o 
   4   2   5       33.99       28.19      8.29 o 
   5   2   5       15.66        9.60      4.08 o 
   6   2   5      728.37      749.67     32.99 o 
   7   2   5      175.37      184.28     10.42 o 
   8   2   5       76.42       79.69     30.78 o 
   9   2   5       46.39       44.46     20.40 o 
  10   2   5      377.57      371.12     38.12 o 
  11   2   5       91.30       84.34     23.22 o 
  12   2   5       21.27       33.06     15.25 o 
  13   2   5        5.55       13.34      6.97 o 
 -11   3   5      203.77      233.92     18.94 o 
 -10   3   5      105.13      116.37      4.90 o 
  -9   3   5       47.92       32.77      9.59 o 
  -8   3   5      139.57      125.42     11.21 o 
  -7   3   5      172.06      162.77      4.48 o 
  -6   3   5      266.28      289.90      5.16 o 
  -5   3   5     1497.47     1508.30     26.01 o 
  -4   3   5       96.32      100.99      5.53 o 
  -3   3   5      556.41      509.28     10.61 o 
  -2   3   5     1627.66     1782.95     34.07 o 
  -1   3   5      835.46      936.08     28.11 o 
   0   3   5       51.48       45.68      5.55 o 
   1   3   5      788.76      728.31     13.10 o 
   2   3   5      337.80      303.24      7.43 o 
   3   3   5        0.78        5.84      1.91 o 
   4   3   5       75.25       86.57     11.70 o 
   5   3   5      435.36      463.30     14.24 o 
   6   3   5       57.56       58.11      7.62 o 
   7   3   5        0.52        5.38      5.84 o 
   8   3   5      188.97      181.96     10.55 o 
   9   3   5       24.27       17.67     15.11 o 
  10   3   5       19.60       16.45     13.65 o 
  11   3   5        0.01       -6.60      8.53 o 
  12   3   5       22.55       27.19     14.80 o 
  13   3   5        6.23        6.29      3.28 o 
 -11   4   5      104.28       97.42      7.24 o 
 -10   4   5      114.25      130.56      9.60 o 
  -9   4   5        0.80        4.61      5.04 o 
  -8   4   5        6.27        6.92      2.44 o 
  -7   4   5       18.52       16.67      2.55 o 
  -6   4   5       37.08       35.66      3.84 o 
  -5   4   5      351.67      336.07     10.59 o 
  -4   4   5      133.67      117.79      6.25 o 
  -3   4   5        0.20        2.84      1.00 o 
  -2   4   5     1158.70     1090.17     21.20 o 
  -1   4   5     1088.26     1199.46     13.89 o 
   0   4   5        2.90        3.59      2.34 o 
   1   4   5      247.97      278.38      9.17 o 
   2   4   5     3351.27     3510.46     67.34 o 
   4   4   5     1401.52     1607.27     39.16 o 
   5   4   5        0.51        3.97      2.63 o 
   6   4   5        0.34        2.66      6.44 o 
   7   4   5       89.78      122.42     21.10 o 
   8   4   5       36.59       35.81     23.49 o 
   9   4   5      110.46      129.89     10.96 o 
  10   4   5      241.96      231.06     18.84 o 
  11   4   5        8.90        8.72      8.37 o 
  12   4   5      285.43      286.48     30.72 o 
  13   4   5      174.85      183.95     19.98 o 
 -10   5   5      225.94      241.73      8.58 o 
  -9   5   5      119.98      122.43      6.60 o 
  -8   5   5       21.41       13.07      6.22 o 
  -7   5   5      150.72      151.93     12.33 o 
  -6   5   5      403.98      390.31     14.13 o 
  -5   5   5      364.05      349.09      9.03 o 
  -4   5   5        0.05       -0.65      2.51 o 
  -3   5   5        8.17       11.85      2.92 o 
  -2   5   5       40.42       55.08      4.90 o 
  -1   5   5      291.30      276.77     18.60 o 
   0   5   5       26.61       40.02      4.81 o 
   1   5   5      276.35      260.61     15.73 o 
   2   5   5      872.58      843.37     20.17 o 
   3   5   5     1689.55     1793.10     58.18 o 
   4   5   5     1108.89     1132.57     32.61 o 
   5   5   5       21.66       20.82      5.41 o 
   6   5   5      114.60       89.62     11.21 o 
   7   5   5        2.08        3.78      3.46 o 
   8   5   5      445.40      436.77     25.43 o 
   9   5   5       15.37       16.62     13.22 o 
  10   5   5       10.36        7.96      8.40 o 
  11   5   5       32.14       27.95     17.10 o 
  12   5   5        8.09        3.78      5.06 o 
 -10   6   5      109.40      105.31     21.86 o 
  -9   6   5        5.42        2.66      5.31 o 
  -8   6   5       11.19        6.28      6.98 o 
  -7   6   5      441.28      445.09     29.51 o 
  -6   6   5      132.56      135.11      8.50 o 
  -5   6   5      697.34      664.03     81.82 o 
  -4   6   5       11.89        5.81      2.99 o 
  -3   6   5       18.37       13.71      4.13 o 
  -2   6   5       45.50       46.15      8.46 o 
  -1   6   5      147.80      150.86      9.58 o 
   0   6   5      588.70      581.85     23.96 o 
   1   6   5      340.63      328.99     29.11 o 
   2   6   5       82.35       90.25      7.39 o 
   3   6   5       39.90       31.61      8.07 o 
   4   6   5      277.24      253.28      9.98 o 
   5   6   5      389.53      411.07     15.33 o 
   6   6   5       63.57       35.72     11.28 o 
   7   6   5      204.92      195.91     21.48 o 
   8   6   5      189.76      167.74     10.31 o 
   9   6   5       29.62       25.96     18.57 o 
  10   6   5       22.57       14.88     10.72 o 
  11   6   5       76.72      110.64     13.10 o 
  12   6   5       10.08        9.27     10.90 o 
  -9   7   5      106.41       88.16     39.99 o 
  -8   7   5       11.89        9.81      8.53 o 
  -7   7   5       24.95       19.90     12.13 o 
  -6   7   5     2193.05     2263.66    183.22 o 
  -5   7   5     3080.93     3318.84     32.11 o 
  -4   7   5      588.84      515.20     19.75 o 
  -3   7   5        6.67        6.81      2.98 o 
  -2   7   5       29.34       14.84      3.03 o 
  -1   7   5      234.08      256.57     17.18 o 
   0   7   5      269.17      278.44      9.25 o 
   1   7   5       20.92       18.52      5.24 o 
   2   7   5      434.30      410.42     16.10 o 
   3   7   5      686.90      716.21     24.28 o 
   4   7   5      189.32      193.21      9.74 o 
   5   7   5      245.78      257.41     18.34 o 
   6   7   5        0.12        5.42      2.46 o 
   7   7   5       92.39       68.95     24.12 o 
   8   7   5       42.92       40.74     22.43 o 
   9   7   5       68.83       73.04     27.25 o 
  10   7   5      514.32      507.65     32.99 o 
  11   7   5      131.75      143.19     12.56 o 
  -9   8   5       16.44       10.58     10.91 o 
  -8   8   5        0.99        3.54      6.94 o 
  -7   8   5      100.55       72.41     32.03 o 
  -6   8   5       23.20        6.61      9.86 o 
  -5   8   5      343.57      296.89     21.91 o 
  -4   8   5      774.11      777.11     20.39 o 
  -3   8   5      226.48      214.71      8.28 o 
  -2   8   5      125.79      109.95     13.62 o 
  -1   8   5      903.11     1018.63     21.61 o 
   0   8   5      954.50      997.05     23.81 o 
   1   8   5        0.52        4.22      3.87 o 
   2   8   5      186.45      173.82      5.93 o 
   3   8   5      236.49      232.81      8.76 o 
   4   8   5       12.58       17.80      4.93 o 
   5   8   5      162.38      170.90      6.62 o 
   6   8   5        0.47        2.51      2.32 o 
   7   8   5      527.91      503.39     35.17 o 
   8   8   5        4.98        4.03      6.85 o 
   9   8   5      907.12     1032.40     27.63 o 
  10   8   5      425.57      422.05     17.57 o 
  11   8   5        4.23        2.02      8.53 o 
  -8   9   5        1.04        5.19      5.99 o 
  -7   9   5        6.61        4.84     10.04 o 
  -6   9   5       96.14       92.40     37.98 o 
  -5   9   5       19.82       22.64      8.51 o 
  -4   9   5      112.88       77.96     24.58 o 
  -3   9   5      256.40      240.07     18.39 o 
  -2   9   5      112.05       97.91     26.23 o 
  -1   9   5        2.80        7.22      4.24 o 
   0   9   5      352.77      324.19     10.99 o 
   1   9   5       27.42       30.44      7.71 o 
   2   9   5      847.78      888.26     32.72 o 
   3   9   5       43.02       40.55     11.31 o 
   4   9   5       43.46       59.56     12.93 o 
   5   9   5       14.74       20.42      8.79 o 
   6   9   5       15.79       14.47      6.48 o 
   7   9   5        1.12        4.42      3.27 o 
   8   9   5       51.00       66.23      9.05 o 
   9   9   5        0.71        2.89      4.18 o 
  10   9   5       48.18       23.99     16.54 o 
  -7  10   5      160.85      138.87     30.45 o 
  -6  10   5        0.30       14.49     11.61 o 
  -5  10   5      173.63      184.52     15.53 o 
  -4  10   5       19.11       14.23      7.56 o 
  -3  10   5       51.34       48.44     17.96 o 
  -2  10   5       24.08       15.24      7.09 o 
  -1  10   5       29.71       33.04      8.00 o 
   0  10   5        8.84        9.10      5.73 o 
   1  10   5       46.80       41.73     10.36 o 
   2  10   5      209.83      205.18     18.94 o 
   3  10   5       87.56       85.71      6.68 o 
   4  10   5        0.06        2.96      3.36 o 
   5  10   5      184.24      195.88      9.94 o 
   6  10   5      105.95      110.10      7.01 o 
   7  10   5       11.50       14.88      4.31 o 
   8  10   5      101.14       73.87     41.76 o 
   9  10   5      141.50      145.37     22.78 o 
  -6  11   5        2.04        7.09      5.52 o 
  -5  11   5        4.42        5.33      5.66 o 
  -4  11   5       13.77       13.67      7.83 o 
  -3  11   5      244.09      236.94     14.28 o 
  -2  11   5      285.57      335.50     13.10 o 
  -1  11   5      118.07      109.55      9.86 o 
   0  11   5       61.95       55.75     11.36 o 
   1  11   5        2.82        1.43      5.75 o 
   2  11   5       11.13       10.85      8.69 o 
   3  11   5      140.64      125.17     14.54 o 
   4  11   5       34.86       32.21      7.62 o 
   5  11   5        3.31        3.45      2.98 o 
   6  11   5        0.01       -0.47      3.10 o 
   7  11   5       55.09       57.28      8.57 o 
   8  11   5        0.08       -1.93      7.01 o 
  -5  12   5       75.40       54.57     27.03 o 
  -4  12   5       27.50       19.47     10.20 o 
  -3  12   5        4.74        8.41      6.20 o 
  -2  12   5       26.21       31.10      9.07 o 
  -1  12   5       43.31       21.66      5.79 o 
   0  12   5       16.07       15.61      5.02 o 
   1  12   5        0.00        3.76      2.39 o 
   2  12   5       88.25       86.44      7.79 o 
   3  12   5      186.70      188.05     12.46 o 
   4  12   5      100.86       86.17      9.46 o 
   5  12   5       10.21        8.36      3.05 o 
   6  12   5        2.52        4.57      2.31 o 
   7  12   5        0.09        2.39      3.35 o 
  -3  13   5        6.89        8.89     10.55 o 
  -2  13   5      107.19       89.54     11.52 o 
  -1  13   5       19.59       19.09      7.98 o 
   0  13   5      125.93      148.48     27.55 o 
   1  13   5      289.58      307.11     26.56 o 
   2  13   5      319.02      329.68     25.28 o 
   3  13   5      238.20      230.24      9.63 o 
   4  13   5        0.00        1.28      1.89 o 
   0 -12   6      109.35       68.30     57.70 o 
   1 -12   6      103.09       63.47     46.61 o 
   2 -12   6      325.52      377.52     47.47 o 
  -3 -11   6       31.32       15.11     11.23 o 
  -2 -11   6        4.22        4.59      4.13 o 
  -1 -11   6       14.77        6.51      9.89 o 
   0 -11   6        6.89        8.99      6.16 o 
   1 -11   6       26.18       35.38     27.62 o 
   2 -11   6      125.67       86.31     27.76 o 
   3 -11   6      137.32       79.89     30.69 o 
   4 -11   6      137.11      103.43     84.10 o 
   5 -11   6       85.09      116.35     46.25 o 
   6 -11   6      196.80      134.90     39.15 o 
  -5 -10   6       20.90       15.18      7.63 o 
  -4 -10   6       81.15       91.36     17.68 o 
  -3 -10   6       83.73      103.25      8.78 o 
  -2 -10   6       14.51       17.76      7.70 o 
  -1 -10   6        3.83        3.78      2.62 o 
   0 -10   6       24.21       18.51      8.15 o 
   1 -10   6       13.88       12.75      7.27 o 
   2 -10   6       98.74       93.86     33.26 o 
   3 -10   6       72.82       40.32     40.05 o 
   4 -10   6       42.15       37.25     46.55 o 
   5 -10   6        0.01       28.23     66.16 o 
   6 -10   6      182.17      170.78     63.66 o 
   7 -10   6       52.74       45.36     54.38 o 
  -6  -9   6       88.17       99.15      7.95 o 
  -5  -9   6       47.50       47.94     14.43 o 
  -4  -9   6       91.53       79.84     14.21 o 
  -3  -9   6        9.89       11.41      4.70 o 
  -2  -9   6       22.51       28.12     10.95 o 
  -1  -9   6       28.49       15.23      9.17 o 
   0  -9   6        6.97       12.65      6.84 o 
   1  -9   6       11.83       12.98      4.61 o 
   2  -9   6       80.06       76.01     27.82 o 
   3  -9   6      234.04      246.18     43.51 o 
   4  -9   6      281.62      303.72     58.41 o 
   5  -9   6        4.02        3.27      7.54 o 
   6  -9   6      347.47      320.91     19.47 o 
   7  -9   6      123.58      146.18     19.17 o 
   8  -9   6       23.23        9.38      5.56 o 
   9  -9   6       20.54        9.56     36.12 o 
  -7  -8   6        4.17        4.42      3.93 o 
  -6  -8   6        8.78        3.73      2.88 o 
  -5  -8   6        0.62        3.23      3.16 o 
  -4  -8   6        0.95       -2.48      3.66 o 
  -3  -8   6       21.58        4.43      5.43 o 
  -2  -8   6      150.60      157.77      5.93 o 
  -1  -8   6      153.06      154.39     21.15 o 
   0  -8   6       15.03       11.17      4.90 o 
   1  -8   6        0.04        1.23      1.14 o 
   2  -8   6      238.24      262.68     18.07 o 
   3  -8   6        7.89        4.61     10.04 o 
   4  -8   6       38.78       30.47     26.22 o 
   5  -8   6      360.54      379.12     22.46 o 
   6  -8   6      279.90      259.90     86.19 o 
   7  -8   6        0.06       -4.99      8.37 o 
   8  -8   6       52.39       53.74     26.03 o 
   9  -8   6        3.75        4.36      3.63 o 
  10  -8   6       51.21       36.72     17.16 o 
  -8  -7   6       18.87        9.24      5.19 o 
  -7  -7   6        0.48        5.18      3.61 o 
  -6  -7   6      247.66      244.05     15.19 o 
  -5  -7   6      140.00      139.39      5.99 o 
  -4  -7   6       68.56       54.96      4.46 o 
  -3  -7   6       10.98       10.37      6.61 o 
  -2  -7   6       97.97       80.33      4.71 o 
  -1  -7   6       33.67       36.88      3.99 o 
   0  -7   6       88.36       83.04      3.81 o 
   1  -7   6     1627.03     1560.93     38.93 o 
   2  -7   6      940.93      903.27     31.11 o 
   3  -7   6      819.82      799.28     28.33 o 
   4  -7   6       40.21       37.18      5.74 o 
   5  -7   6       42.54       63.28     76.43 o 
   6  -7   6       15.76       10.88     40.03 o 
   7  -7   6       67.88       86.48     24.67 o 
   8  -7   6       21.80       19.63     12.73 o 
   9  -7   6        5.82        0.07     27.85 o 
  10  -7   6       84.03       83.16     21.06 o 
  -9  -6   6       34.04       28.96     12.42 o 
  -8  -6   6       97.57       96.58      5.66 o 
  -7  -6   6      126.37      131.33      6.54 o 
  -6  -6   6      196.28      198.37      9.67 o 
  -5  -6   6       43.68       47.59     13.96 o 
  -4  -6   6       17.02       15.05      5.48 o 
  -3  -6   6        0.03        1.54      2.01 o 
  -2  -6   6      226.63      218.05      6.13 o 
  -1  -6   6       36.72       42.89      3.95 o 
   0  -6   6     1082.20     1030.03     64.28 o 
   1  -6   6       42.56       38.46      4.71 o 
   2  -6   6     2156.42     2276.80     33.25 o 
   3  -6   6      740.94      696.24     21.03 o 
   4  -6   6        6.86        1.70     11.24 o 
   5  -6   6      319.79      339.24      9.23 o 
   6  -6   6      556.11      521.96     26.52 o 
   7  -6   6      122.56      126.76     20.24 o 
   8  -6   6        5.69       -6.36     13.88 o 
   9  -6   6       55.75       58.07     22.77 o 
  10  -6   6       90.93       96.88     10.09 o 
  11  -6   6        0.66        3.48      4.18 o 
  -9  -5   6        0.18        4.21      2.73 o 
  -8  -5   6       69.83       68.04      6.22 o 
  -7  -5   6        7.00       12.21      5.35 o 
  -6  -5   6      105.74       92.86      5.71 o 
  -5  -5   6      296.68      293.54      8.92 o 
  -4  -5   6        1.26        5.12      2.30 o 
  -3  -5   6      346.07      361.26     10.63 o 
  -2  -5   6      486.77      500.54     20.19 o 
  -1  -5   6       58.12       44.62      3.04 o 
   0  -5   6       92.83       99.65      4.05 o 
   1  -5   6      322.46      312.88      6.09 o 
   2  -5   6      803.55      812.46     26.47 o 
   3  -5   6      238.86      218.72     12.63 o 
   4  -5   6      162.86      143.42      7.12 o 
   5  -5   6      711.79      699.24     34.40 o 
   6  -5   6        9.39       31.40     76.86 o 
   7  -5   6       15.59       19.66      9.46 o 
   8  -5   6      302.50      354.09     25.93 o 
   9  -5   6        1.61        5.67      5.53 o 
  10  -5   6        0.60        1.53      4.18 o 
  11  -5   6        8.23        6.75      5.21 o 
  12  -5   6      133.44      129.32     10.44 o 
 -10  -4   6       10.31        4.79      6.30 o 
  -9  -4   6       92.22       86.22      6.42 o 
  -8  -4   6       14.99       21.74      6.85 o 
  -7  -4   6      393.44      393.93     16.58 o 
  -6  -4   6        0.04        0.09      2.98 o 
  -5  -4   6      414.03      393.01     12.12 o 
  -4  -4   6        5.19        1.97      1.11 o 
  -3  -4   6      176.53      164.86      8.34 o 
  -2  -4   6      148.54      144.74     14.97 o 
  -1  -4   6      201.54      208.94     15.67 o 
   0  -4   6      247.98      256.72     20.68 o 
   1  -4   6       38.41       42.76     10.48 o 
   2  -4   6      467.24      447.59     25.74 o 
   3  -4   6        5.63        8.37      8.41 o 
   4  -4   6       84.38       91.02     29.24 o 
   5  -4   6      303.64      326.86     55.90 o 
   6  -4   6        5.24        1.14      4.35 o 
   7  -4   6       37.28       25.45      7.37 o 
   8  -4   6       17.05       17.93      6.13 o 
   9  -4   6       88.66      115.39     17.55 o 
  10  -4   6        0.15        5.20      3.79 o 
  11  -4   6       13.92       10.05      5.76 o 
  12  -4   6       30.44       23.39     10.72 o 
 -10  -3   6      191.73      212.01     18.74 o 
  -9  -3   6      399.27      393.18     23.87 o 
  -8  -3   6       88.20       88.91      5.13 o 
  -7  -3   6      112.68      109.93      3.71 o 
  -6  -3   6      277.17      285.86      6.32 o 
  -5  -3   6     1783.37     1756.68     39.67 o 
  -4  -3   6        3.31        3.38      1.52 o 
  -3  -3   6      360.57      376.47     19.90 o 
  -2  -3   6      321.38      327.24      8.76 o 
  -1  -3   6       71.80       70.51      1.54 o 
   0  -3   6      509.15      476.09     11.13 o 
   1  -3   6        2.60        1.60      1.10 o 
   2  -3   6       26.20       29.59     10.97 o 
   3  -3   6     1579.37     1665.60     36.31 o 
   4  -3   6      176.17      169.13     16.70 o 
   5  -3   6        9.15        2.01      4.67 o 
   6  -3   6        7.63        6.86      3.88 o 
   7  -3   6      118.28      136.57      7.95 o 
   8  -3   6      105.31       81.27      7.09 o 
   9  -3   6        2.07        7.44      4.52 o 
  10  -3   6      453.94      482.27     22.15 o 
  11  -3   6      496.86      501.22     30.28 o 
  12  -3   6       42.21       24.61     11.40 o 
 -10  -2   6       32.63       16.72     11.85 o 
  -9  -2   6      207.53      207.46     14.60 o 
  -8  -2   6        2.40        4.78      2.25 o 
  -7  -2   6       14.34       18.51      3.50 o 
  -6  -2   6      221.20      229.13      6.86 o 
  -5  -2   6       13.38       12.24      3.52 o 
  -4  -2   6       41.51       42.27      7.46 o 
  -3  -2   6      476.19      454.73      9.56 o 
  -2  -2   6       15.41       16.79      2.77 o 
  -1  -2   6      242.22      264.21      9.20 o 
   0  -2   6      865.34      865.07      7.27 o 
   1  -2   6        0.99        0.88      4.71 o 
   2  -2   6      302.24      321.12      7.52 o 
   3  -2   6      400.74      422.07     14.01 o 
   4  -2   6       72.37       60.89      2.78 o 
   5  -2   6      346.15      337.93     10.81 o 
   6  -2   6      805.94      817.62     19.80 o 
   7  -2   6       22.71       21.93      1.56 o 
   8  -2   6        7.64        2.83      7.92 o 
   9  -2   6        5.74        9.14      5.93 o 
  10  -2   6       21.05       24.63      7.80 o 
  11  -2   6        4.08        0.38      5.15 o 
  12  -2   6       15.89        7.91      4.43 o 
  13  -2   6        9.57        6.44      4.36 o 
 -10  -1   6       16.45       12.57      5.06 o 
  -9  -1   6        0.18        2.91      2.95 o 
  -8  -1   6      191.59      192.07      7.50 o 
  -7  -1   6       73.82       69.65      3.15 o 
  -6  -1   6      868.46      919.27     20.36 o 
  -5  -1   6      217.05      226.80      4.29 o 
  -4  -1   6      294.12      295.76      5.91 o 
  -3  -1   6      109.17      103.28      5.20 o 
  -2  -1   6      670.36      660.37     11.65 o 
  -1  -1   6      562.31      555.83      8.06 o 
   0  -1   6      364.02      318.42      7.24 o 
   1  -1   6      132.95      151.90      3.20 o 
   2  -1   6       49.47       38.75      1.45 o 
   3  -1   6        0.04        1.09      1.87 o 
   4  -1   6       79.18       79.31      2.14 o 
   5  -1   6      314.67      341.07     16.80 o 
   6  -1   6       66.67       60.88      8.37 o 
   7  -1   6       34.33       27.94      2.44 o 
   8  -1   6      353.89      340.70     14.88 o 
   9  -1   6      371.34      339.91     15.85 o 
  10  -1   6      245.11      257.82     21.02 o 
  11  -1   6      238.34      225.20     11.40 o 
  12  -1   6       57.77       37.83     12.50 o 
  13  -1   6       37.76       30.77      8.40 o 
 -10   0   6        1.54        2.57      2.38 o 
  -9   0   6        1.51        0.30      2.41 o 
  -8   0   6       29.24       25.99      7.20 o 
  -7   0   6        0.45        1.76      1.64 o 
  -6   0   6       52.56       58.06      4.67 o 
  -5   0   6      389.89      358.58      9.46 o 
  -4   0   6       48.31       47.09      3.25 o 
  -3   0   6      308.03      306.15     10.34 o 
  -2   0   6      376.39      373.24     11.88 o 
  -1   0   6      572.54      670.55      9.60 o 
   0   0   6       43.05       38.42      2.43 o 
   1   0   6      809.14      798.11     16.16 o 
   2   0   6      223.42      199.83      5.87 o 
   3   0   6       84.38       84.72      7.09 o 
   4   0   6      156.36      169.54     10.08 o 
   5   0   6     2213.55     2344.97     91.02 o 
   6   0   6      758.50      876.85     39.42 o 
   7   0   6      475.70      455.29     25.31 o 
   8   0   6       13.87       13.08      9.49 o 
   9   0   6     1449.14     1447.32     74.89 o 
  10   0   6      160.16      195.02     22.73 o 
  11   0   6      462.71      487.29     20.39 o 
  12   0   6        3.11        7.11      4.30 o 
  13   0   6       51.87       45.02     15.49 o 
 -10   1   6      151.87      159.20     12.70 o 
  -9   1   6       42.20       36.53     11.62 o 
  -8   1   6      131.25      141.83      8.19 o 
  -7   1   6       33.69       22.89      2.91 o 
  -6   1   6      567.58      563.32     11.84 o 
  -5   1   6       43.92       47.05      3.98 o 
  -4   1   6        0.08        0.80      2.42 o 
  -3   1   6      208.69      213.31      9.29 o 
  -2   1   6     1186.79     1187.84     19.74 o 
  -1   1   6      328.65      350.62      6.57 o 
   0   1   6       91.78       73.34      3.52 o 
   1   1   6      880.88      883.29     11.71 o 
   2   1   6      341.22      335.55      6.85 o 
   3   1   6       41.75       53.80      4.16 o 
   4   1   6      542.38      536.45     13.56 o 
   5   1   6      540.31      531.77     21.50 o 
   6   1   6      232.84      232.40     21.99 o 
   7   1   6       94.84      121.06      9.11 o 
   8   1   6       44.07       37.58     21.75 o 
   9   1   6       32.22       35.90     15.79 o 
  10   1   6       23.72       26.30     14.99 o 
  11   1   6        8.37       10.87      7.21 o 
  12   1   6      190.38      184.13     14.38 o 
  13   1   6       15.23       19.61      7.16 o 
 -10   2   6        4.20        2.12      2.65 o 
  -9   2   6      120.71      132.57      8.47 o 
  -8   2   6       69.72       77.52      4.77 o 
  -7   2   6       77.96       67.55      4.82 o 
  -6   2   6      585.96      588.69     15.00 o 
  -5   2   6        0.03       -0.36      1.13 o 
  -4   2   6      532.28      496.61     10.26 o 
  -3   2   6       85.48       99.78     10.21 o 
  -2   2   6       53.49       49.91      4.28 o 
  -1   2   6      280.10      327.64     11.85 o 
   0   2   6      331.05      404.42      8.39 o 
   1   2   6        2.29        1.02      1.50 o 
   2   2   6      829.41      842.98     11.65 o 
   3   2   6     3846.96     3827.00     32.68 o 
   4   2   6      407.64      414.32     12.59 o 
   5   2   6      182.88      165.07     13.22 o 
   6   2   6        3.57        9.51      5.17 o 
   7   2   6        1.09        4.14      6.72 o 
   8   2   6       11.86       13.00      4.95 o 
   9   2   6        0.11        2.93      6.39 o 
  10   2   6       30.82       21.51     10.91 o 
  11   2   6       16.64       10.76      7.21 o 
  12   2   6       31.81       36.41     24.90 o 
  13   2   6       58.92       39.75     15.47 o 
 -10   3   6        0.02        2.90      2.52 o 
  -9   3   6      222.08      216.14     16.28 o 
  -8   3   6      830.78      811.38     32.09 o 
  -7   3   6     1114.33     1110.60     74.72 o 
  -6   3   6      573.65      557.62     20.87 o 
  -5   3   6      372.61      378.35      7.58 o 
  -4   3   6      644.83      627.63     18.01 o 
  -3   3   6     2487.05     2589.81     44.29 o 
  -2   3   6     2502.58     2564.63     60.41 o 
  -1   3   6      100.56       98.24      6.67 o 
   0   3   6      381.36      398.21      6.53 o 
   1   3   6      556.22      591.18     12.25 o 
   2   3   6     4808.87     4981.73     38.48 o 
   3   3   6     1599.47     1740.02     29.33 o 
   4   3   6      125.77      126.90     10.87 o 
   5   3   6       67.54       83.96      6.34 o 
   6   3   6        0.11        1.14      4.90 o 
   7   3   6      176.32      171.33      9.43 o 
   8   3   6      222.27      239.72     11.53 o 
   9   3   6       32.88       27.63     13.13 o 
  10   3   6       52.08       44.62     22.81 o 
  11   3   6      397.52      393.04     16.47 o 
  12   3   6        3.96        3.99      3.12 o 
  13   3   6        2.62        7.13      5.00 o 
 -10   4   6        0.19        1.47      3.02 o 
  -9   4   6      209.38      230.83     12.61 o 
  -8   4   6      175.26      173.23     15.79 o 
  -7   4   6      531.31      544.33     37.39 o 
  -6   4   6        4.28        4.06      1.81 o 
  -5   4   6      305.60      318.66      5.69 o 
  -4   4   6       97.09       86.78      3.98 o 
  -3   4   6        6.47       13.58      3.86 o 
  -2   4   6     1178.07     1200.06     50.35 o 
  -1   4   6      506.07      514.48     10.53 o 
   0   4   6       82.71       63.51      2.94 o 
   1   4   6       45.49       36.61      5.19 o 
   2   4   6     5682.03     6038.76    115.40 o 
   3   4   6      364.55      343.12     17.40 o 
   4   4   6        2.72        6.22      3.01 o 
   5   4   6       68.27       57.58      3.73 o 
   6   4   6      447.16      475.76     25.26 o 
   7   4   6     1012.67     1041.24     35.54 o 
   8   4   6       36.57       38.23     13.48 o 
   9   4   6        1.00        8.68      6.44 o 
  10   4   6       64.06       66.75     19.99 o 
  11   4   6       89.16       61.94     17.64 o 
  12   4   6      999.17     1091.90     30.29 o 
 -10   5   6       60.51       50.07      4.58 o 
  -9   5   6        0.44       -3.57      6.11 o 
  -8   5   6       68.52       65.59      8.68 o 
  -7   5   6        5.10        5.35      2.55 o 
  -6   5   6        0.13        1.30      1.20 o 
  -5   5   6      292.26      294.26      8.74 o 
  -4   5   6        1.51        0.40      0.73 o 
  -3   5   6      112.19       97.00      3.79 o 
  -2   5   6       13.09        8.63      2.02 o 
  -1   5   6      360.68      337.83     10.48 o 
   0   5   6       57.88       60.44      6.03 o 
   1   5   6      143.30      118.81      6.88 o 
   2   5   6        1.15        0.68      1.66 o 
   3   5   6     1858.11     2061.64     57.22 o 
   4   5   6       36.47       38.55     10.24 o 
   5   5   6       14.36       20.49      5.61 o 
   6   5   6      159.85      147.16     22.27 o 
   7   5   6       11.26        3.81      5.76 o 
   8   5   6       15.69       18.36      7.40 o 
   9   5   6      143.40      128.09     10.79 o 
  10   5   6        9.80        5.08      6.63 o 
  11   5   6       56.29       35.59     18.36 o 
  12   5   6      146.02      143.24     13.10 o 
  -9   6   6        7.92       13.73      7.94 o 
  -8   6   6        0.34        3.89      6.17 o 
  -7   6   6       13.49       18.36     11.86 o 
  -6   6   6      192.08      177.44      9.46 o 
  -5   6   6       88.68       89.35     19.98 o 
  -4   6   6      765.51      764.14     23.81 o 
  -3   6   6       19.05       17.46      3.71 o 
  -2   6   6      117.10      117.06      5.16 o 
  -1   6   6        5.38        4.13      2.91 o 
   0   6   6      174.09      177.55      4.78 o 
   1   6   6       23.11       16.72      4.47 o 
   2   6   6       20.93       18.16      5.50 o 
   3   6   6       12.19       14.52      4.78 o 
   4   6   6       77.15       74.56     11.86 o 
   5   6   6        2.83        1.98      2.62 o 
   6   6   6       14.04        7.58      3.51 o 
   7   6   6       88.78       90.88     23.14 o 
   8   6   6       29.01       20.77      8.94 o 
   9   6   6       96.56      103.11     10.80 o 
  10   6   6       73.08       71.57     23.80 o 
  11   6   6        2.67       11.17      6.85 o 
  12   6   6       72.97       65.83     36.30 o 
  -9   7   6       94.99      109.03     12.46 o 
  -8   7   6        4.28        8.24      6.31 o 
  -7   7   6       11.03        7.81     10.28 o 
  -6   7   6     1006.95      977.65     54.62 o 
  -5   7   6      635.27      649.59     62.97 o 
  -4   7   6       79.87       74.14     23.13 o 
  -3   7   6      338.52      297.18     10.31 o 
  -2   7   6       43.59       32.46      7.73 o 
  -1   7   6      531.00      542.26     25.27 o 
   0   7   6      168.94      157.32      8.11 o 
   1   7   6      701.22      726.57     26.26 o 
   2   7   6      346.77      342.63     14.29 o 
   3   7   6       33.98       35.50     10.80 o 
   4   7   6      489.42      507.18     12.30 o 
   5   7   6      497.23      476.90     17.97 o 
   6   7   6      371.17      323.52     20.29 o 
   7   7   6       41.61       39.13      5.15 o 
   8   7   6      285.30      320.36     24.11 o 
   9   7   6       27.18       20.39     16.45 o 
  10   7   6       22.43       14.77     13.06 o 
  11   7   6      167.36      192.27     15.26 o 
  -8   8   6      114.97      106.84     10.11 o 
  -7   8   6        9.18       12.31      8.81 o 
  -6   8   6       40.20       36.44     15.04 o 
  -5   8   6      199.24      197.92     15.47 o 
  -4   8   6      165.61      177.21     19.48 o 
  -3   8   6       11.05        9.28      4.89 o 
  -2   8   6       20.23       28.50      6.39 o 
  -1   8   6       47.51       52.44     13.02 o 
   0   8   6       56.23       50.65     12.84 o 
   1   8   6      633.25      650.34     44.61 o 
   2   8   6      134.12      117.24     14.58 o 
   3   8   6      229.21      227.40      8.79 o 
   4   8   6        1.52       -0.10      3.13 o 
   5   8   6       98.64       84.74      4.97 o 
   6   8   6      228.97      202.98     15.51 o 
   7   8   6       22.69       20.36      5.02 o 
   8   8   6      101.45       96.97     36.17 o 
   9   8   6      340.32      351.61     35.37 o 
  10   8   6      161.70      141.94     13.24 o 
  11   8   6       72.75       48.00     26.51 o 
  -8   9   6       39.44       32.68     16.05 o 
  -7   9   6       32.54       24.47     16.24 o 
  -6   9   6       48.53       47.80     26.03 o 
  -5   9   6      205.33      196.61     12.45 o 
  -4   9   6      617.69      602.14     35.40 o 
  -3   9   6        5.11        0.36      4.65 o 
  -2   9   6      104.23      120.92     22.53 o 
  -1   9   6       52.69       62.60     15.32 o 
   0   9   6      666.41      800.60     43.43 o 
   1   9   6      169.12      158.75      5.53 o 
   2   9   6      248.13      231.07     11.75 o 
   3   9   6       60.36       64.96      5.93 o 
   4   9   6      209.84      211.81     16.63 o 
   5   9   6      371.97      342.66     24.25 o 
   6   9   6      134.86      162.04     13.51 o 
   7   9   6        0.75        3.41      3.32 o 
   8   9   6        2.06        4.84      5.36 o 
   9   9   6        0.33        5.96      7.56 o 
  10   9   6       79.41       65.58     29.74 o 
  -7  10   6      116.89      129.48     14.68 o 
  -6  10   6        1.17        5.09      7.37 o 
  -5  10   6       26.89       23.87     13.90 o 
  -4  10   6      170.24      153.01     21.08 o 
  -3  10   6       23.12       27.92     11.07 o 
  -2  10   6      109.28      123.19      9.23 o 
  -1  10   6      300.89      323.02     30.95 o 
   0  10   6       71.96       67.98     15.67 o 
   1  10   6        3.99        3.84      2.76 o 
   2  10   6      400.67      388.69     18.73 o 
   3  10   6       21.45       15.85      6.08 o 
   4  10   6        0.02       -0.90      3.13 o 
   5  10   6       61.80       51.46     15.08 o 
   6  10   6       23.95       19.09     11.44 o 
   7  10   6       41.21       33.47     13.18 o 
   8  10   6        1.34        4.56      5.65 o 
   9  10   6      163.23      147.15     20.75 o 
  -6  11   6       88.10       94.63     41.11 o 
  -5  11   6       75.89       58.35     30.35 o 
  -4  11   6       34.25       21.84     14.49 o 
  -3  11   6        1.05        5.05      7.13 o 
  -2  11   6       18.57       13.60      5.67 o 
  -1  11   6        6.49        4.75      3.23 o 
   0  11   6      306.24      299.73     23.54 o 
   1  11   6       10.09        3.51      4.30 o 
   2  11   6      217.29      223.44      9.33 o 
   3  11   6       19.08       12.20      5.90 o 
   4  11   6      120.40      132.90      8.78 o 
   5  11   6       45.78       33.40     12.28 o 
   6  11   6        0.05        1.65      3.12 o 
   7  11   6        6.24        6.29      4.66 o 
   8  11   6       30.86       24.91     14.00 o 
  -4  12   6        0.03       -8.13      8.89 o 
  -3  12   6       79.09       79.37     32.16 o 
  -2  12   6        0.13       -2.75      8.29 o 
  -1  12   6       54.33       49.10     18.28 o 
   0  12   6       33.93       25.94      5.85 o 
   1  12   6       26.53       26.91      7.31 o 
   2  12   6       15.31       15.45      6.61 o 
   3  12   6       14.87       14.05      9.46 o 
   4  12   6       80.99       75.89      9.08 o 
   5  12   6        8.03        8.50      4.06 o 
   6  12   6        1.63        3.04      4.36 o 
  -1  13   6       20.65       16.81     13.68 o 
   0  13   6        1.63        6.34      5.37 o 
   1  13   6       98.22      100.76     10.43 o 
   2  13   6      287.33      301.45     18.68 o 
   3  13   6       30.87       20.57      6.36 o 
   4  13   6        3.13        4.76      3.48 o 
  -1 -11   7       91.20       93.19      9.23 o 
   0 -11   7       74.09       46.83     34.32 o 
   1 -11   7      119.90      113.60     82.77 o 
   2 -11   7      153.23      105.39     31.84 o 
   3 -11   7        0.37       19.87     26.87 o 
   4 -11   7       10.74       21.24     31.93 o 
  -4 -10   7        6.28        1.54      5.47 o 
  -3 -10   7       41.18       34.80     15.09 o 
  -2 -10   7       85.91       79.46     15.32 o 
  -1 -10   7       91.11      112.36     16.69 o 
   0 -10   7      138.81      139.04     25.94 o 
   1 -10   7       28.30       15.06     28.98 o 
   2 -10   7       27.72       52.69     28.47 o 
   3 -10   7       15.42      -22.54     37.76 o 
   4 -10   7       19.37        6.20     33.45 o 
   5 -10   7     1384.42     1246.78     66.94 o 
   6 -10   7       23.77       77.46     56.66 o 
   7 -10   7        1.01      -29.99     51.15 o 
  -5  -9   7        0.48        4.47      4.16 o 
  -4  -9   7        9.01        8.97      4.86 o 
  -3  -9   7        8.41       10.28      4.51 o 
  -2  -9   7        4.97        5.69      3.88 o 
  -1  -9   7       94.64      104.39      6.39 o 
   0  -9   7      265.62      288.13     27.02 o 
   1  -9   7       10.89        6.86     11.71 o 
   2  -9   7       49.55       47.15     40.55 o 
   3  -9   7       36.38       35.08     47.45 o 
   4  -9   7       78.87       74.55     37.45 o 
   5  -9   7      676.29      769.86     63.85 o 
   6  -9   7       15.29       63.81     51.26 o 
   7  -9   7       35.09       -9.66     53.18 o 
   8  -9   7       51.26       39.30     20.41 o 
  -6  -8   7      473.99      543.47     32.79 o 
  -5  -8   7       76.51       67.52     11.50 o 
  -4  -8   7      139.72      127.67      6.80 o 
  -3  -8   7        0.03        1.06      3.17 o 
  -2  -8   7       33.35       28.53      7.43 o 
  -1  -8   7       49.70       53.25      6.43 o 
   0  -8   7      535.11      562.88     29.26 o 
   1  -8   7        8.64        9.54     11.87 o 
   2  -8   7       98.31       87.97      6.89 o 
   3  -8   7      216.10      111.95     45.85 o 
   4  -8   7        8.78       47.37     64.98 o 
   5  -8   7      285.27      245.33     39.31 o 
   6  -8   7       34.34       34.52     65.20 o 
   7  -8   7       99.73       87.82     16.36 o 
   8  -8   7       79.93       90.62     16.80 o 
   9  -8   7       21.73       14.51     10.49 o 
  -7  -7   7       39.60       26.57     10.41 o 
  -6  -7   7      234.10      227.01     14.54 o 
  -5  -7   7        0.49        3.60      2.09 o 
  -4  -7   7      264.59      258.18     12.59 o 
  -3  -7   7      375.95      336.01     20.38 o 
  -2  -7   7      272.78      225.32     37.07 o 
  -1  -7   7        2.78        1.93      4.26 o 
   0  -7   7       85.99       77.58      4.00 o 
   1  -7   7       12.51        6.78     11.10 o 
   2  -7   7        6.86        1.57      3.23 o 
   3  -7   7      274.44      262.40      5.67 o 
   4  -7   7       28.01       18.95      8.34 o 
   5  -7   7      640.76      643.46     66.33 o 
   6  -7   7       88.27      101.58      8.06 o 
   7  -7   7       56.00       65.78     23.87 o 
   8  -7   7      387.11      403.61     26.05 o 
   9  -7   7      117.57      134.84     10.94 o 
  10  -7   7      155.76      184.80     62.11 o 
  -8  -6   7        0.94        2.08      1.63 o 
  -7  -6   7        0.61        1.27      2.26 o 
  -6  -6   7       79.12       68.43     10.93 o 
  -5  -6   7       17.12       17.42      6.44 o 
  -4  -6   7        0.69        1.10      3.40 o 
  -3  -6   7      110.55      106.72      5.64 o 
  -2  -6   7      162.86      153.04      8.04 o 
  -1  -6   7       28.20       36.84      4.25 o 
   0  -6   7      433.02      420.69     14.93 o 
   1  -6   7        2.81        6.42      4.98 o 
   2  -6   7      503.38      523.72     24.22 o 
   3  -6   7      555.57      529.09     12.03 o 
   4  -6   7        3.04        4.05      1.75 o 
   5  -6   7       25.89       27.52     12.71 o 
   6  -6   7       96.93       99.99     17.11 o 
   7  -6   7        8.23        9.31     75.98 o 
   8  -6   7       12.68        9.72     30.19 o 
   9  -6   7      126.16      119.34     33.32 o 
  10  -6   7       12.64       16.21     13.41 o 
  11  -6   7        0.17        7.36     21.39 o 
  -8  -5   7      177.80      174.89      7.73 o 
  -7  -5   7       87.97       88.52     13.04 o 
  -6  -5   7        2.54        6.31      3.10 o 
  -5  -5   7       33.12       29.99      9.34 o 
  -4  -5   7      323.87      349.90     19.56 o 
  -3  -5   7      315.39      315.17      8.06 o 
  -2  -5   7       70.35       59.04     15.95 o 
  -1  -5   7      473.00      462.43     12.33 o 
   0  -5   7      331.13      316.30     24.10 o 
   1  -5   7       10.24        7.71      2.05 o 
   2  -5   7        8.87        9.45      2.21 o 
   3  -5   7        4.99        6.92     23.42 o 
   4  -5   7      773.50      704.35     15.10 o 
   5  -5   7       62.38       50.88     10.42 o 
   6  -5   7      387.89      417.66     22.78 o 
   7  -5   7       22.68       14.68     11.12 o 
   8  -5   7      178.18      173.82     10.71 o 
   9  -5   7      275.10      278.34      9.70 o 
  10  -5   7        3.69        3.81      5.14 o 
  11  -5   7       40.70       33.00      9.62 o 
  -9  -4   7        0.36       -1.77      4.48 o 
  -8  -4   7       87.13       91.15      9.08 o 
  -7  -4   7        7.41        4.57      3.73 o 
  -6  -4   7      148.95      137.21      5.73 o 
  -5  -4   7      111.34      108.14      6.72 o 
  -4  -4   7       33.15       32.47      6.74 o 
  -3  -4   7      378.72      413.60     14.80 o 
  -2  -4   7      772.74      779.07     48.22 o 
  -1  -4   7       16.85       19.83      5.71 o 
   0  -4   7       46.06       38.32      2.91 o 
   1  -4   7       47.63       44.95      7.89 o 
   2  -4   7      283.95      287.33      5.98 o 
   3  -4   7        3.27        3.10      9.38 o 
   4  -4   7      282.48      276.97     86.29 o 
   5  -4   7        0.41       -2.43      4.97 o 
   6  -4   7      105.24      115.02      8.04 o 
   7  -4   7      258.50      231.44     20.61 o 
   8  -4   7      131.07       80.94     23.64 o 
   9  -4   7       63.39       45.01     12.65 o 
  10  -4   7      138.55      138.31     18.75 o 
  11  -4   7        8.37        5.47      3.32 o 
  12  -4   7      980.49     1060.74     61.53 o 
  -9  -3   7      152.26      167.11      9.05 o 
  -8  -3   7      216.55      203.90     15.23 o 
  -7  -3   7       13.47        9.33      4.41 o 
  -6  -3   7      165.10      171.22      5.13 o 
  -5  -3   7      505.41      513.12      9.46 o 
  -4  -3   7      328.94      371.32      6.51 o 
  -3  -3   7      322.57      308.33      6.07 o 
  -2  -3   7       42.93       37.33      3.61 o 
  -1  -3   7      147.20      146.87      4.51 o 
   0  -3   7      286.84      279.93      3.85 o 
   1  -3   7      611.57      654.98     17.43 o 
   2  -3   7      283.10      321.25     22.65 o 
   3  -3   7      281.51      269.23      5.59 o 
   4  -3   7        4.31      178.67    102.37 o 
   5  -3   7      172.14      173.45      9.90 o 
   6  -3   7       25.66       19.96      8.37 o 
   7  -3   7     1259.02     1336.92     69.04 o 
   8  -3   7       74.64       47.82     16.00 o 
   9  -3   7       55.67       55.51     18.62 o 
  10  -3   7        9.19       12.50      4.78 o 
  11  -3   7       27.69       26.56     12.67 o 
  12  -3   7      211.04      195.42     12.57 o 
  -9  -2   7      179.10      201.38     10.58 o 
  -8  -2   7       32.75       21.42     10.27 o 
  -7  -2   7       27.70       25.72      6.73 o 
  -6  -2   7       37.16       32.04      7.52 o 
  -5  -2   7      196.46      175.52      4.75 o 
  -4  -2   7      933.71      901.24     29.68 o 
  -3  -2   7      586.30      585.03     13.53 o 
  -2  -2   7       60.39       54.68      2.87 o 
  -1  -2   7       71.58       74.30      3.40 o 
   0  -2   7      825.53      784.80     19.76 o 
   1  -2   7     1491.31     1520.17     69.59 o 
   2  -2   7      201.36      235.96     21.49 o 
   3  -2   7      325.23      294.45     38.66 o 
   4  -2   7      116.44      109.12      7.08 o 
   5  -2   7      504.17      553.56     14.14 o 
   6  -2   7      419.40      436.39     14.71 o 
   7  -2   7      502.79      531.61     22.78 o 
   8  -2   7       22.64       17.30     12.80 o 
  10  -2   7        5.23        7.73      5.04 o 
  11  -2   7      165.29      163.13     28.96 o 
  12  -2   7      327.13      336.62     32.73 o 
 -10  -1   7       78.75       69.77      5.87 o 
  -9  -1   7       53.04       44.03     18.52 o 
  -8  -1   7        2.02        3.45      2.91 o 
  -7  -1   7        2.85        2.89      2.97 o 
  -6  -1   7      439.29      422.92     12.22 o 
  -5  -1   7     2265.51     2160.28     48.60 o 
  -4  -1   7     2306.76     2378.23     38.07 o 
  -3  -1   7       66.52       65.32      2.89 o 
  -2  -1   7      111.73      110.49      4.96 o 
  -1  -1   7       97.50      109.07      4.64 o 
   0  -1   7     1482.87     1601.59     26.87 o 
   1  -1   7      406.49      470.43     18.67 o 
   2  -1   7       22.89       25.97      9.71 o 
   3  -1   7      316.35      294.40     15.40 o 
   4  -1   7      432.85      462.02     13.94 o 
   5  -1   7      579.54      615.79     18.11 o 
   6  -1   7      338.53      367.26     13.01 o 
   7  -1   7       47.21       45.73     16.70 o 
   8  -1   7        2.07        8.48      7.58 o 
   9  -1   7        3.34        3.75      6.03 o 
  10  -1   7      781.68      790.39     65.20 o 
  11  -1   7      325.05      330.55     30.31 o 
  12  -1   7       89.12       65.72     22.69 o 
 -10   0   7       45.07       55.06      5.44 o 
  -9   0   7       28.42       24.14     11.20 o 
  -8   0   7      150.81      140.13      5.38 o 
  -7   0   7        2.30        2.69      2.58 o 
  -6   0   7        1.57        3.21      1.75 o 
  -5   0   7      201.44      186.78      7.19 o 
  -4   0   7     1899.08     1918.10     49.43 o 
  -3   0   7        7.31        6.80      1.72 o 
  -2   0   7     1266.26     1225.73     24.01 o 
  -1   0   7      254.03      263.76      8.57 o 
   0   0   7        0.37        1.36      0.94 o 
   1   0   7      566.99      532.35     10.83 o 
   2   0   7      454.39      511.80     11.15 o 
   3   0   7      178.90      181.64      9.56 o 
   4   0   7        0.35        2.76      1.37 o 
   5   0   7       89.88       91.06      6.51 o 
   6   0   7      439.27      438.11     22.97 o 
   7   0   7       98.75       92.25      8.11 o 
   8   0   7      140.52      129.98      9.03 o 
   9   0   7      666.64      661.90     21.29 o 
  10   0   7     1233.00     1357.15     30.61 o 
  11   0   7       73.51       66.18     24.03 o 
  12   0   7       37.41       40.08     10.57 o 
  13   0   7       13.89        7.52      6.68 o 
 -10   1   7      132.03      128.41     13.81 o 
  -9   1   7      202.15      224.93      9.98 o 
  -8   1   7       90.72       83.41      4.44 o 
  -7   1   7      202.50      207.22     11.67 o 
  -6   1   7      169.27      141.21      9.20 o 
  -5   1   7       42.94       42.58      2.66 o 
  -4   1   7      214.86      190.55      4.85 o 
  -3   1   7       12.55        8.94      3.53 o 
  -2   1   7      371.01      382.82     12.20 o 
  -1   1   7        0.04        0.05      1.71 o 
   0   1   7       45.52       58.60      3.15 o 
   1   1   7        0.23        3.78      1.40 o 
   2   1   7        4.10        3.56      1.35 o 
   3   1   7       91.93       86.00      4.05 o 
   4   1   7     1629.72     1571.71     72.40 o 
   5   1   7       39.95       26.92     10.25 o 
   6   1   7       32.58       35.21     13.73 o 
   7   1   7      156.12      144.49     10.04 o 
   8   1   7       21.68       22.32      8.54 o 
   9   1   7       44.73       40.38     14.19 o 
  10   1   7       28.78       19.20      8.40 o 
  11   1   7      336.93      347.34     32.73 o 
  12   1   7       19.91        6.44      7.69 o 
  13   1   7        0.22        1.41      4.39 o 
 -10   2   7        3.48        1.59      2.48 o 
  -9   2   7      139.66      158.92     21.00 o 
  -8   2   7      109.68       91.46      5.25 o 
  -7   2   7        1.75        0.34      3.80 o 
  -6   2   7       91.10       94.42      6.41 o 
  -5   2   7       19.38       10.82      3.99 o 
  -4   2   7      203.06      211.33      6.07 o 
  -3   2   7       23.22       28.73      5.23 o 
  -2   2   7      152.30      142.77      9.09 o 
  -1   2   7      716.72      773.86     24.18 o 
   0   2   7       34.60       35.89      1.89 o 
   1   2   7      887.28      868.05     17.77 o 
   2   2   7      762.59      781.45     17.05 o 
   3   2   7       67.21       68.96      3.77 o 
   4   2   7        4.77        3.65      2.24 o 
   5   2   7      376.06      369.79     18.22 o 
   6   2   7      157.62      165.65      9.96 o 
   7   2   7      317.02      354.93     16.61 o 
   8   2   7      173.19      168.21      9.95 o 
   9   2   7       59.57       55.68     27.81 o 
  10   2   7       49.80       59.96     26.46 o 
  12   2   7      334.21      337.58     20.56 o 
  13   2   7       88.65       40.46     20.59 o 
 -10   3   7       65.35       69.88     10.60 o 
  -9   3   7        4.66        2.72      1.79 o 
  -8   3   7      278.90      280.47     16.02 o 
  -7   3   7       33.52       25.98      5.46 o 
  -6   3   7       65.38       73.36      5.31 o 
  -5   3   7        0.06        2.47      1.74 o 
  -4   3   7        7.72        3.58      3.87 o 
  -3   3   7      254.78      269.73     10.24 o 
  -2   3   7        0.05       -2.40      2.40 o 
  -1   3   7      259.62      210.94     12.62 o 
   0   3   7      183.72      176.37      8.85 o 
   1   3   7      102.17      106.85      3.97 o 
   2   3   7     1511.15     1591.47     32.22 o 
   3   3   7      161.32      175.91     11.40 o 
   4   3   7       68.54       70.31      6.13 o 
   5   3   7       27.65       29.02      5.90 o 
   6   3   7       54.82       49.97     16.23 o 
   7   3   7       65.45       82.49     24.09 o 
   8   3   7      310.51      336.56     25.85 o 
   9   3   7       33.75       14.90     10.30 o 
  10   3   7      109.16       83.93     40.02 o 
  11   3   7      265.13      264.87     20.26 o 
  12   3   7      173.68      145.42     50.09 o 
  -9   4   7        2.65        3.61      2.34 o 
  -8   4   7        0.40        1.09      2.29 o 
  -7   4   7        0.75        1.32      1.54 o 
  -6   4   7        8.55        6.78      2.38 o 
  -5   4   7      123.99      132.11      5.11 o 
  -4   4   7      227.75      251.48      6.13 o 
  -3   4   7        5.33        7.06      4.35 o 
  -2   4   7      123.94      142.21     10.42 o 
  -1   4   7       66.70       59.76      7.64 o 
   0   4   7       72.01       76.03      5.92 o 
   1   4   7       35.71       22.86      5.59 o 
   2   4   7       23.08       23.68      4.90 o 
   3   4   7      446.94      430.05     14.49 o 
   4   4   7      114.81      126.42      6.39 o 
   5   4   7       19.54       17.32      7.38 o 
   6   4   7       16.08       15.72      4.59 o 
   7   4   7      143.84      162.27     10.28 o 
   8   4   7      255.49      204.53     16.23 o 
   9   4   7        0.39        5.74      6.17 o 
  10   4   7       16.18       19.52     10.58 o 
  11   4   7      145.48      150.01     14.33 o 
  12   4   7      464.07      460.15     23.43 o 
  -9   5   7       27.69       23.26     11.40 o 
  -8   5   7        8.77        4.03      4.14 o 
  -7   5   7        5.91        3.71      2.66 o 
  -6   5   7       40.25       41.95      6.85 o 
  -5   5   7       14.63       11.85      5.70 o 
  -4   5   7       13.73       11.97      7.05 o 
  -3   5   7       39.40       34.01     17.54 o 
  -2   5   7       25.62       29.02     14.46 o 
  -1   5   7       29.59       26.83      2.46 o 
   0   5   7       25.14       19.98      4.14 o 
   1   5   7      115.16      118.05      5.12 o 
   2   5   7      160.30      148.23      5.04 o 
   3   5   7     1732.03     1756.04     42.76 o 
   4   5   7      387.44      413.19     20.89 o 
   5   5   7      335.92      328.55     27.02 o 
   6   5   7        6.52        6.67      3.26 o 
   7   5   7       95.79       96.47     32.27 o 
   8   5   7       93.53       95.63     31.33 o 
   9   5   7       12.14        9.25      4.82 o 
  10   5   7        3.68        5.08      5.71 o 
  11   5   7        8.28        5.87      5.08 o 
  12   5   7       28.72       26.15     22.54 o 
  -9   6   7       30.29       15.72     14.24 o 
  -8   6   7       51.63       40.10     15.75 o 
  -7   6   7       38.80       18.89      7.05 o 
  -6   6   7        0.18        2.42      5.71 o 
  -5   6   7      307.84      311.47     31.70 o 
  -4   6   7      302.98      292.43     17.57 o 
  -3   6   7       27.54       22.93      9.33 o 
  -2   6   7       69.65       58.80      2.34 o 
  -1   6   7       69.26       63.40      7.90 o 
   0   6   7        0.39        1.06      1.49 o 
   1   6   7       35.04       31.62      3.18 o 
   2   6   7       46.31       38.95     10.55 o 
   3   6   7     1067.24     1102.97     39.10 o 
   4   6   7      118.58      126.30      9.90 o 
   5   6   7     1717.75     1813.42     52.72 o 
   6   6   7       39.66       40.26     10.13 o 
   7   6   7       62.31       51.71      5.45 o 
   8   6   7      269.72      243.23     18.76 o 
   9   6   7        1.54        8.59      9.47 o 
  10   6   7       31.47       41.66     22.87 o 
  11   6   7        6.20        6.37      5.90 o 
  -8   7   7       73.04       51.72     23.99 o 
  -7   7   7        4.87        7.07      5.06 o 
  -6   7   7       16.99       16.34     13.35 o 
  -5   7   7      121.99      123.37     40.44 o 
  -4   7   7       23.46       22.84      6.71 o 
  -3   7   7       26.96       21.01     16.35 o 
  -2   7   7      398.27      371.88     15.89 o 
  -1   7   7        1.38        0.10      4.67 o 
   0   7   7       48.15       46.92      8.16 o 
   1   7   7       13.32       13.49      3.92 o 
   2   7   7      346.69      367.36     24.12 o 
   3   7   7     1478.39     1507.73     41.23 o 
   4   7   7      286.24      278.32      8.31 o 
   5   7   7      331.31      378.79     21.19 o 
   6   7   7       47.81       36.78     10.15 o 
   7   7   7       19.16       25.46      5.65 o 
   8   7   7       37.76       36.54     11.55 o 
   9   7   7      183.78      203.99     20.63 o 
  10   7   7       50.53       53.30     30.75 o 
  11   7   7      108.36      117.90     35.22 o 
  -8   8   7       13.12       12.57      9.84 o 
  -7   8   7        2.63       10.22      8.24 o 
  -6   8   7       44.92       40.68     24.11 o 
  -5   8   7        6.77       10.80      4.78 o 
  -4   8   7       29.29       31.37     14.44 o 
  -3   8   7        2.99        4.49      7.43 o 
  -2   8   7       24.83       25.45      7.66 o 
  -1   8   7        0.97        1.62      2.29 o 
   0   8   7      150.90      132.00     10.66 o 
   1   8   7       89.34      102.35     13.03 o 
   2   8   7       35.64       20.95      6.36 o 
   3   8   7      173.73      158.07      7.12 o 
   4   8   7      269.91      269.48      8.25 o 
   5   8   7        9.92       11.02      4.87 o 
   6   8   7      254.57      254.86     13.95 o 
   7   8   7        1.00        1.83      3.27 o 
   8   8   7       40.25       24.44     10.52 o 
   9   8   7      124.11      130.79     25.80 o 
  10   8   7      162.43      131.93     12.05 o 
  -7   9   7      124.35      140.99     15.52 o 
  -6   9   7       53.74       38.75     21.53 o 
  -5   9   7        7.68        8.26      5.57 o 
  -4   9   7      730.80      653.36     18.36 o 
  -3   9   7      734.32      756.13     65.39 o 
  -2   9   7        0.57        4.24      5.54 o 
  -1   9   7       30.01       39.70      6.66 o 
   0   9   7        0.40        0.79      2.58 o 
   1   9   7       12.20       12.83      3.80 o 
   2   9   7       13.62       10.81      3.80 o 
   3   9   7      100.48       91.52      6.32 o 
   4   9   7      101.36       92.69      6.83 o 
   5   9   7        0.67        2.22      3.56 o 
   6   9   7        7.83        3.40      3.48 o 
   7   9   7        0.60        1.31      4.12 o 
   8   9   7        2.27        3.62      6.01 o 
   9   9   7       61.05       38.12     26.26 o 
  10   9   7        6.11        6.83      5.84 o 
  -6  10   7       48.93       39.40     20.70 o 
  -5  10   7        1.65        2.85      6.47 o 
  -4  10   7      131.92      133.07     48.05 o 
  -3  10   7      139.34      120.24     11.44 o 
  -2  10   7        0.02       -0.62      4.84 o 
  -1  10   7       65.16       56.34      4.59 o 
   0  10   7        0.30        3.38      2.98 o 
   1  10   7      816.24      900.38     35.65 o 
   2  10   7      315.88      329.92     19.07 o 
   3  10   7        0.60        2.58      2.73 o 
   4  10   7        2.50        4.22      5.12 o 
   5  10   7      167.20      170.68      9.62 o 
   6  10   7       30.24       26.82      9.22 o 
   7  10   7      113.97      122.28     29.94 o 
   8  10   7       68.38       68.79     34.83 o 
   9  10   7        7.32        4.73      7.89 o 
  -5  11   7       11.83       -3.50      9.13 o 
  -4  11   7        0.23        8.27      6.33 o 
  -3  11   7       27.04       16.83      9.87 o 
  -2  11   7       89.31       67.44     32.65 o 
  -1  11   7        2.65        2.47      5.25 o 
   0  11   7       59.71       46.22     13.99 o 
   1  11   7      147.73      157.50     11.39 o 
   2  11   7      432.84      488.36     21.90 o 
   3  11   7        2.76        2.36      3.33 o 
   4  11   7        1.44        0.45      2.55 o 
   5  11   7       31.72       33.55     13.60 o 
   6  11   7       28.48       27.90     11.79 o 
   7  11   7      102.44      120.19     22.33 o 
  -3  12   7       36.10       38.50     15.63 o 
  -1  12   7        0.67        2.25      6.67 o 
   0  12   7       12.50        8.65      5.80 o 
   1  12   7        2.27        3.28      3.00 o 
   2  12   7       49.25       36.66     14.89 o 
   3  12   7      641.13      703.83     16.55 o 
   4  12   7      160.22      154.60      7.82 o 
   5  12   7      186.19      200.35     13.04 o 
   6  12   7        0.52        2.75      6.15 o 
   1  13   7       22.45        9.77     11.10 o 
   2  13   7        4.64        1.81      3.89 o 
  -2 -10   8        0.27        1.42      2.85 o 
  -1 -10   8        3.29        1.99      5.69 o 
   0 -10   8      180.07      202.98     31.22 o 
   1 -10   8       40.34       39.70     30.43 o 
   2 -10   8      261.77      257.60     58.14 o 
   3 -10   8       36.43       40.22     39.07 o 
   4 -10   8       10.04       29.56     42.18 o 
   5 -10   8       31.84       94.36     39.10 o 
  -4  -9   8        8.11        9.72      6.11 o 
  -3  -9   8        6.32        3.45      3.65 o 
  -2  -9   8        3.76        4.06      3.35 o 
  -1  -9   8      115.39      128.47     24.26 o 
   0  -9   8        2.70        5.50      7.17 o 
   1  -9   8        7.52       21.57     29.42 o 
   2  -9   8      171.47      144.38     37.15 o 
   3  -9   8      198.70      160.46     39.53 o 
   4  -9   8       22.16        1.82     35.34 o 
   5  -9   8       40.52      163.66     51.36 o 
   6  -9   8        2.43      -11.94     43.67 o 
  -5  -8   8       14.56       10.50      4.74 o 
  -4  -8   8       52.80       51.27      7.25 o 
  -3  -8   8       81.28       94.34     16.73 o 
  -2  -8   8      156.44      161.51     10.95 o 
  -1  -8   8       83.32       92.00     16.08 o 
   0  -8   8       61.95       57.96      8.38 o 
   1  -8   8        0.20        1.42      1.99 o 
   2  -8   8        6.06       13.65     30.23 o 
   3  -8   8      273.93      273.00     40.21 o 
   4  -8   8        2.56      -45.51     52.01 o 
   5  -8   8       64.98       78.23     73.55 o 
   6  -8   8        0.20       26.16     47.23 o 
   7  -8   8       29.72      -35.43     67.40 o 
   8  -8   8        1.88        1.62     15.98 o 
  -6  -7   8        2.02        0.70      3.20 o 
  -5  -7   8        2.09        3.67      3.38 o 
  -4  -7   8        1.21        3.01      3.30 o 
  -3  -7   8       51.66       36.69     13.15 o 
  -2  -7   8      270.88      300.35     30.20 o 
  -1  -7   8       71.03       76.17      5.62 o 
   0  -7   8       15.47       25.31     13.94 o 
   1  -7   8      124.59      123.86     23.70 o 
   2  -7   8       72.44       75.10      5.89 o 
   3  -7   8       49.07       63.03     54.35 o 
   4  -7   8        5.48       46.19     50.79 o 
   5  -7   8        8.19        8.01     33.59 o 
   6  -7   8       63.77       68.63     48.36 o 
   7  -7   8       47.08       25.30     22.62 o 
   8  -7   8      116.62      110.03     21.35 o 
   9  -7   8       49.53       59.85     35.25 o 
  -7  -6   8       75.11       60.58     30.08 o 
  -6  -6   8        5.02        3.35      2.07 o 
  -5  -6   8        4.16        6.37      3.32 o 
  -4  -6   8        0.88        2.17      2.48 o 
  -3  -6   8        4.92        5.10      3.71 o 
  -2  -6   8       38.23       23.53     10.60 o 
  -1  -6   8      157.67      118.99     14.78 o 
   0  -6   8       37.92       31.82      9.35 o 
   1  -6   8      112.17      102.57      5.28 o 
   2  -6   8      131.38      124.87     23.31 o 
   3  -6   8      471.78      469.23     11.25 o 
   4  -6   8      580.20      631.52    102.62 o 
   5  -6   8        1.66        2.90     25.70 o 
   6  -6   8       99.72      102.65     15.28 o 
   7  -6   8       72.81       57.15     27.02 o 
   8  -6   8        5.48        6.31      8.79 o 
   9  -6   8        0.00        5.45     15.86 o 
  10  -6   8       35.95       48.43     41.96 o 
  -8  -5   8      278.95      309.07     31.35 o 
  -7  -5   8       79.80       91.53     10.38 o 
  -6  -5   8      159.30      166.11      8.89 o 
  -5  -5   8       11.97        7.01      2.95 o 
  -4  -5   8       47.31       56.41      6.60 o 
  -3  -5   8      227.70      189.51     11.30 o 
  -2  -5   8      318.53      305.57      9.20 o 
  -1  -5   8      308.76      290.47     10.33 o 
   0  -5   8      116.03      120.92      7.42 o 
   1  -5   8      103.79      110.99      6.33 o 
   2  -5   8     1548.12     1559.36     52.11 o 
   3  -5   8     2930.22     2852.30     84.96 o 
   4  -5   8      863.23      838.08     27.67 o 
   5  -5   8       20.51       19.92     11.47 o 
   6  -5   8       83.44       90.00     46.55 o 
   7  -5   8        6.46        1.93     16.38 o 
   8  -5   8      378.52      338.68     62.64 o 
   9  -5   8        3.94       10.41      5.74 o 
  10  -5   8        0.17       -3.30      5.46 o 
  11  -5   8      108.15      101.84      9.54 o 
  -8  -4   8       96.84      113.96     10.95 o 
  -7  -4   8       58.55       47.01     20.80 o 
  -6  -4   8      261.96      268.85      6.64 o 
  -5  -4   8      531.97      523.10     20.94 o 
  -4  -4   8        6.15        5.33      3.45 o 
  -3  -4   8      137.05      148.12     10.38 o 
  -2  -4   8       80.27       57.93      7.99 o 
  -1  -4   8      122.74      116.16      5.65 o 
   0  -4   8      316.01      339.75     22.40 o 
   1  -4   8      372.93      359.24      6.74 o 
   2  -4   8        5.77        7.61      8.78 o 
   3  -4   8      235.96      232.34     41.62 o 
   4  -4   8      143.32      137.20     12.83 o 
   5  -4   8      311.97      296.42      9.42 o 
   6  -4   8      297.36      316.92     16.04 o 
   7  -4   8      630.74      651.56     45.33 o 
   8  -4   8      253.61      231.64     12.91 o 
   9  -4   8      286.16      349.68     16.12 o 
  10  -4   8       27.20       14.77      8.04 o 
  11  -4   8       49.14       33.26     13.83 o 
  -8  -3   8       83.40       75.59      6.17 o 
  -7  -3   8        0.09        2.26      3.05 o 
  -6  -3   8       36.39       28.86     10.76 o 
  -5  -3   8      739.51      721.51     33.54 o 
  -4  -3   8        0.95        0.28      2.13 o 
  -3  -3   8      399.93      374.78     15.31 o 
  -2  -3   8      370.06      366.16      9.48 o 
  -1  -3   8       81.72       83.52      4.43 o 
   0  -3   8       29.13       29.49      3.82 o 
   1  -3   8       73.13       67.67      3.83 o 
   2  -3   8      163.86      171.39      7.28 o 
   3  -3   8      233.82      262.43     32.12 o 
   4  -3   8       57.82       52.22      3.63 o 
   5  -3   8       51.51       31.57     73.64 o 
   6  -3   8      398.54      371.67     22.59 o 
   7  -3   8      487.05      489.08     17.70 o 
   8  -3   8        0.27        1.64      2.78 o 
   9  -3   8      180.25      195.84     13.30 o 
  10  -3   8      163.44      159.59     10.45 o 
  11  -3   8       56.17       34.05     14.12 o 
  12  -3   8        0.30        0.18      5.00 o 
  -9  -2   8       25.24       21.10      8.97 o 
  -7  -2   8        6.83        5.74      7.12 o 
  -6  -2   8       48.34       32.57     14.98 o 
  -5  -2   8      437.20      428.19     29.46 o 
  -4  -2   8       33.69       28.24      6.54 o 
  -3  -2   8       15.89       15.91      2.82 o 
  -2  -2   8       55.62       58.39      5.75 o 
  -1  -2   8      292.27      295.09      7.48 o 
   0  -2   8      565.42      599.80     14.41 o 
   1  -2   8        7.40       11.91      2.67 o 
   2  -2   8        0.14       -0.62      4.19 o 
   3  -2   8      766.78      775.45     74.24 o 
   4  -2   8      787.17      760.54     24.47 o 
   5  -2   8       44.26       46.89      5.05 o 
   6  -2   8       98.28       91.87      8.76 o 
   7  -2   8        0.03        5.57      5.12 o 
   8  -2   8       85.34       79.75     32.47 o 
   9  -2   8       24.29       28.27     12.84 o 
  10  -2   8      611.44      639.30     13.99 o 
  11  -2   8       22.34       24.06      7.60 o 
  12  -2   8        1.45        1.73      5.09 o 
  -9  -1   8      136.68      130.06     12.16 o 
  -8  -1   8      141.84      154.86      8.84 o 
  -7  -1   8      637.49      642.06     13.93 o 
  -6  -1   8       12.77       11.18      5.93 o 
  -5  -1   8      278.25      257.41      7.28 o 
  -4  -1   8     1176.14     1231.86     35.24 o 
  -3  -1   8      147.86      140.29      3.80 o 
  -2  -1   8      131.42      131.07      3.26 o 
  -1  -1   8      538.82      578.82     12.13 o 
   0  -1   8      367.03      370.34      6.50 o 
   1  -1   8       13.94       21.87     12.72 o 
   2  -1   8      241.47      247.62     30.16 o 
   3  -1   8        0.40        2.29      4.73 o 
   4  -1   8       81.96       75.05      8.86 o 
   5  -1   8      507.44      533.39     18.64 o 
   6  -1   8       70.64       67.89     25.20 o 
   7  -1   8       55.34       43.78     16.40 o 
   8  -1   8       23.26       19.41      9.33 o 
   9  -1   8       63.20       74.91     26.11 o 
  10  -1   8      181.00      169.26     12.54 o 
  11  -1   8       94.64       72.09     32.96 o 
  12  -1   8       32.84       24.24      9.45 o 
  -9   0   8       52.85       32.47     18.68 o 
  -8   0   8      439.94      434.98      8.29 o 
  -7   0   8      196.20      202.87      7.73 o 
  -6   0   8      176.57      180.75      9.15 o 
  -5   0   8       75.45       64.80      5.16 o 
  -4   0   8      302.52      320.09      9.16 o 
  -3   0   8       43.64       47.79      2.28 o 
  -2   0   8      396.79      403.34      9.70 o 
  -1   0   8      713.21      745.16     18.79 o 
   0   0   8       93.70       89.00      3.87 o 
   1   0   8     1642.63     1699.77     42.15 o 
   2   0   8       46.04       40.95      4.14 o 
   3   0   8      140.26      139.47      4.41 o 
   4   0   8      530.42      505.21     20.04 o 
   5   0   8      364.79      356.23     19.17 o 
   6   0   8      160.65      167.20      9.73 o 
   7   0   8       20.24       14.57      8.92 o 
   8   0   8      120.42       92.83     32.65 o 
   9   0   8        4.18        4.62      8.64 o 
  10   0   8       39.01       32.05     17.26 o 
  11   0   8        3.20        3.83      4.32 o 
  12   0   8       66.97       37.60     15.44 o 
  -9   1   8        2.86        3.75      2.75 o 
  -8   1   8      157.04      157.00      6.75 o 
  -7   1   8       10.35       11.65      4.67 o 
  -6   1   8        0.31        3.93      2.00 o 
  -5   1   8      175.44      165.09      9.40 o 
  -4   1   8      546.04      545.01     13.72 o 
  -3   1   8      447.04      415.94     11.48 o 
  -2   1   8        4.59        4.58      2.06 o 
  -1   1   8      324.81      335.03      9.23 o 
   0   1   8      242.32      238.88     10.52 o 
   1   1   8      372.06      386.25      9.56 o 
   2   1   8      383.19      373.91      9.97 o 
   3   1   8      327.84      324.84     11.27 o 
   4   1   8      314.88      303.91     11.52 o 
   5   1   8       24.30       30.07     15.22 o 
   6   1   8      519.20      511.18     26.10 o 
   7   1   8     1113.50     1061.20     37.33 o 
   8   1   8        5.72       11.17      5.46 o 
   9   1   8        6.10       -2.20      7.54 o 
  10   1   8      156.70      155.45     25.99 o 
  11   1   8        3.31        6.66      4.10 o 
  12   1   8        5.35       17.73     13.02 o 
  -9   2   8      159.37      154.32      8.98 o 
  -8   2   8       13.46       10.72      3.78 o 
  -7   2   8      119.70      114.93      4.87 o 
  -6   2   8      164.22      177.21     10.90 o 
  -5   2   8      122.31      121.43      5.23 o 
  -4   2   8      347.92      322.52     20.45 o 
  -3   2   8       47.27       50.22      5.88 o 
  -2   2   8       58.09       52.50      3.69 o 
  -1   2   8       32.50       38.23     10.50 o 
   0   2   8      420.94      414.93      7.96 o 
   1   2   8      460.78      472.34     11.62 o 
   2   2   8      181.76      168.36     10.16 o 
   3   2   8        7.65        6.20      2.84 o 
   4   2   8      135.25      120.90      7.10 o 
   5   2   8       46.84       57.46      8.78 o 
   6   2   8       90.78       93.76      7.48 o 
   7   2   8      583.00      584.55     23.41 o 
   8   2   8      334.15      337.76     14.92 o 
   9   2   8       35.12       35.02     16.50 o 
  10   2   8       99.06       90.55     34.42 o 
  11   2   8       30.59        7.96     11.58 o 
  12   2   8        0.37        0.52      5.41 o 
  -9   3   8       70.89       84.03      8.49 o 
  -8   3   8       46.19       41.50      6.22 o 
  -7   3   8       88.54       84.20     10.11 o 
  -6   3   8        0.69       -0.75      3.16 o 
  -5   3   8       37.81       38.73      8.63 o 
  -4   3   8      543.98      558.74     21.03 o 
  -3   3   8      240.89      244.25      9.60 o 
  -2   3   8       14.55       10.01      3.57 o 
  -1   3   8      107.30       89.46      6.39 o 
   0   3   8        8.05        4.56      1.15 o 
   1   3   8      100.94       96.12      8.46 o 
   2   3   8      671.41      668.86     13.57 o 
   3   3   8        4.99        3.84      2.66 o 
   4   3   8      159.90      154.77      6.00 o 
   5   3   8      162.48      151.64     11.34 o 
   6   3   8      514.19      468.41     28.36 o 
   7   3   8      128.39      107.43      8.56 o 
   8   3   8      171.51      184.49     15.66 o 
   9   3   8       86.86       98.79     28.98 o 
  10   3   8       86.56       66.04     33.29 o 
  11   3   8        3.09        2.34      3.65 o 
  12   3   8       26.48       12.32     14.38 o 
  -9   4   8      111.83      121.51     10.04 o 
  -8   4   8       64.56       74.26     16.36 o 
  -7   4   8       74.27       70.31     18.93 o 
  -6   4   8       30.76       29.93      7.86 o 
  -5   4   8       22.70       22.77      5.07 o 
  -4   4   8        3.08        4.22      2.58 o 
  -3   4   8       24.99       26.41      7.51 o 
  -2   4   8       34.15       41.90     14.03 o 
  -1   4   8       20.02       20.67      9.89 o 
   0   4   8       10.09        5.77      2.13 o 
   1   4   8      144.16      151.20      6.79 o 
   2   4   8        0.73        1.61      1.29 o 
   3   4   8        9.53        9.44      3.95 o 
   4   4   8       58.71       57.39      4.15 o 
   5   4   8     1023.43      983.85     48.85 o 
   6   4   8      142.51      133.20     10.15 o 
   7   4   8      571.01      546.54     30.81 o 
   8   4   8       96.42      106.31      9.60 o 
   9   4   8        4.93       -2.89      7.54 o 
  10   4   8        1.10       -0.19     10.01 o 
  11   4   8       29.51       24.63     10.79 o 
  12   4   8        0.17       12.13     11.01 o 
  -8   5   8      171.95      179.35      9.37 o 
  -7   5   8      342.52      347.52     29.29 o 
  -6   5   8      443.90      461.96     16.44 o 
  -5   5   8        7.82        9.85      3.39 o 
  -4   5   8       90.80       80.57     28.31 o 
  -3   5   8       24.42       18.05      7.21 o 
  -2   5   8      410.84      399.02     16.66 o 
  -1   5   8      504.37      520.73     18.92 o 
   0   5   8     1432.87     1448.75     24.17 o 
   1   5   8       40.70       45.63      6.50 o 
   2   5   8       69.38       71.58      5.28 o 
   3   5   8      198.15      199.76     10.41 o 
   4   5   8      226.53      243.02      8.30 o 
   5   5   8       14.85       14.64      4.95 o 
   6   5   8      301.42      275.42      8.75 o 
   7   5   8       41.04       29.48     10.52 o 
   8   5   8       91.61       73.98     29.88 o 
   9   5   8      207.24      227.47     17.51 o 
  10   5   8        4.98        8.95      7.26 o 
  11   5   8        6.91       -2.78      7.42 o 
  -8   6   8       11.10        6.71      9.02 o 
  -7   6   8      243.61      293.41     14.06 o 
  -6   6   8       57.29       43.02     16.75 o 
  -5   6   8      153.97      127.26      9.25 o 
  -4   6   8       58.97       60.03     16.81 o 
  -3   6   8      157.08      149.53      9.25 o 
  -2   6   8        6.82        5.73      4.30 o 
  -1   6   8      480.32      488.35     20.06 o 
   0   6   8       63.60       54.85      4.71 o 
   1   6   8      368.68      370.20      9.30 o 
   2   6   8      496.47      457.99     10.55 o 
   3   6   8        7.85        5.63      2.45 o 
   4   6   8     1781.11     1798.26     41.39 o 
   5   6   8      193.06      196.79     15.79 o 
   6   6   8      155.89      175.91      7.93 o 
   7   6   8        6.32       13.34      4.97 o 
   8   6   8      241.13      201.51     15.47 o 
   9   6   8      154.67      152.02     11.06 o 
  10   6   8       36.29       32.31     16.09 o 
  11   6   8       56.57       43.83     24.60 o 
  -7   7   8       52.64       55.07     25.34 o 
  -6   7   8       15.77       12.23      7.01 o 
  -5   7   8       29.34       16.62     10.38 o 
  -4   7   8      629.19      614.02     36.21 o 
  -3   7   8       41.44       52.13     16.56 o 
  -2   7   8       27.06       25.01     10.28 o 
  -1   7   8       29.95       27.46     13.29 o 
   0   7   8      189.73      192.12      8.01 o 
   1   7   8      102.50      100.70      5.88 o 
   2   7   8      481.98      464.31     28.15 o 
   3   7   8        2.22        4.11      2.29 o 
   4   7   8      791.97      819.71     30.25 o 
   5   7   8      476.27      458.20     14.07 o 
   6   7   8       52.49       44.58     13.45 o 
   7   7   8        7.32        9.90      5.47 o 
   8   7   8       23.11       20.45      8.54 o 
   9   7   8        5.33        4.76      4.10 o 
  10   7   8       20.94        8.43     10.74 o 
  11   7   8        4.38        4.30      6.72 o 
  -6   8   8       25.11       18.57     11.12 o 
  -5   8   8       58.31       54.58     14.16 o 
  -4   8   8      360.81      416.80     17.29 o 
  -3   8   8       28.09       16.91      7.07 o 
  -2   8   8      107.00       82.07     31.38 o 
  -1   8   8        5.05        8.87      9.30 o 
   0   8   8       52.94       59.24      5.33 o 
   1   8   8      925.51      956.86     30.27 o 
   2   8   8       13.10       12.03      4.64 o 
   3   8   8       15.50       14.04      4.02 o 
   4   8   8        0.61        4.73      2.42 o 
   5   8   8      109.62      105.34     14.29 o 
   6   8   8      185.76      195.09      9.93 o 
   7   8   8       32.55       37.11     25.13 o 
   8   8   8       24.18       22.13     11.20 o 
  10   8   8        0.02       -0.68      7.43 o 
  -6   9   8        6.47        7.61      3.88 o 
  -5   9   8      723.99      733.80     38.67 o 
  -4   9   8     1371.42     1401.07     29.20 o 
  -3   9   8       83.11       77.14     34.13 o 
  -2   9   8      133.05      147.62     10.98 o 
  -1   9   8        0.00       -1.99      5.88 o 
   0   9   8      185.62      199.61     16.59 o 
   1   9   8       52.46       47.08      4.03 o 
   2   9   8       16.86       18.26      6.40 o 
   3   9   8       80.17       86.69      5.57 o 
   4   9   8        5.69        2.96      2.29 o 
   5   9   8       33.90       21.68      7.86 o 
   6   9   8      326.38      294.69      8.66 o 
   7   9   8        0.03        3.61      2.83 o 
   8   9   8        7.56        3.23      6.12 o 
   9   9   8      134.23      139.89     14.84 o 
  -5  10   8       10.37        7.01      5.09 o 
  -4  10   8      459.24      476.85     33.93 o 
  -3  10   8      397.15      443.91     28.34 o 
  -2  10   8      283.07      286.18     21.65 o 
  -1  10   8      133.86      135.96     11.40 o 
   0  10   8       25.86       33.29      7.56 o 
   1  10   8       48.17       44.28     12.04 o 
   2  10   8       10.04       12.26      4.82 o 
   3  10   8        0.98        3.53      2.86 o 
   4  10   8        0.75        2.13      2.41 o 
   5  10   8        0.01        2.04      2.71 o 
   6  10   8        1.20        2.02      3.75 o 
   7  10   8       61.38       62.11      6.24 o 
   8  10   8      113.05      117.96      9.43 o 
  -3  11   8      114.55      101.64     47.13 o 
  -2  11   8      326.80      357.80     31.16 o 
  -1  11   8        1.49        1.55      4.08 o 
   0  11   8       48.34       43.43     16.10 o 
   1  11   8        3.53        6.15      5.38 o 
   2  11   8       14.56       11.43      6.72 o 
   3  11   8        1.69        2.75      2.84 o 
   4  11   8       21.56       28.62      6.56 o 
   5  11   8       55.59       50.15     17.77 o 
   6  11   8        1.62        3.89      4.11 o 
   7  11   8       40.07       31.96     15.11 o 
  -2  12   8        2.63        1.49      8.95 o 
  -1  12   8        4.31        1.60      6.34 o 
   0  12   8       33.88       29.42     16.43 o 
   1  12   8       47.83       43.53     31.38 o 
   2  12   8       10.78        2.93      9.46 o 
   3  12   8        9.56        5.73      5.10 o 
   4  12   8        2.03        8.59      3.80 o 
   5  12   8        0.71        1.74      4.41 o 
   1 -10   9      313.67      347.98     44.86 o 
   2 -10   9       86.90      123.44     35.78 o 
  -2  -9   9       14.21       10.03      5.34 o 
  -1  -9   9       51.65       44.30      7.93 o 
   0  -9   9      126.34       75.86     66.26 o 
   1  -9   9        6.06        6.93     26.29 o 
   2  -9   9       16.64       12.21     31.30 o 
   3  -9   9      207.19      160.26     93.29 o 
   4  -9   9      180.51      296.97     56.12 o 
   5  -9   9      322.95      442.83     74.15 o 
   6  -9   9       88.22      128.97     62.11 o 
  -4  -8   9        2.42        3.89      3.19 o 
  -3  -8   9       64.62       70.86     12.08 o 
  -2  -8   9       88.97       84.67     13.71 o 
  -1  -8   9        0.46        2.38      5.63 o 
   0  -8   9      224.03      243.16     14.25 o 
   1  -8   9        7.67       10.38     10.97 o 
   2  -8   9        6.83      -12.51     35.30 o 
   3  -8   9       76.46       69.93     36.95 o 
   4  -8   9       18.27       71.73     46.98 o 
   5  -8   9       30.83       83.07     46.06 o 
   6  -8   9      276.89      250.84     52.21 o 
   7  -8   9      119.65      234.06     89.62 o 
  -5  -7   9      117.95      128.29     18.08 o 
  -4  -7   9      155.66      184.73      9.54 o 
  -3  -7   9        3.60        3.95      4.57 o 
  -2  -7   9       80.53       65.74      4.66 o 
  -1  -7   9        3.90        6.91      7.51 o 
   0  -7   9        6.11        7.10     16.80 o 
   1  -7   9      100.09       91.72     19.80 o 
   2  -7   9       40.81       35.84      9.39 o 
   3  -7   9        3.13       -7.70     37.45 o 
   4  -7   9       35.25       74.10     50.38 o 
   5  -7   9      134.76      117.84     43.77 o 
   6  -7   9       57.64       97.65     72.70 o 
   7  -7   9       98.35       96.15     77.36 o 
   8  -7   9        4.79        6.08     19.39 o 
   9  -7   9        1.42        5.03      7.98 o 
  -6  -6   9        4.19        3.62      4.00 o 
  -5  -6   9      176.46      189.04      7.52 o 
  -4  -6   9       38.88       34.46     13.96 o 
  -3  -6   9      154.55      133.08      7.21 o 
  -2  -6   9        4.44       12.90      4.58 o 
  -1  -6   9        9.51       11.66      5.64 o 
   0  -6   9       25.74       25.07     10.99 o 
   1  -6   9       45.92       54.02     14.29 o 
   2  -6   9        0.25        1.62      2.43 o 
   3  -6   9      334.11      403.38     69.74 o 
   4  -6   9       88.49      144.33     73.83 o 
   5  -6   9        1.13      -21.83     75.05 o 
   6  -6   9      445.87      434.76     23.83 o 
   7  -6   9      236.42      259.35     29.08 o 
   8  -6   9      203.25      201.36     13.58 o 
   9  -6   9        0.60        6.19     26.53 o 
  -7  -5   9        1.25        1.55      4.51 o 
  -6  -5   9       36.35       50.52      5.27 o 
  -5  -5   9       80.65       69.67      7.39 o 
  -4  -5   9      157.96      154.04      5.44 o 
  -3  -5   9       30.17       30.85      9.93 o 
  -2  -5   9       59.02       43.59     10.32 o 
  -1  -5   9      448.66      413.58     29.60 o 
   0  -5   9       15.32        7.46      7.71 o 
   1  -5   9       62.67       60.46      4.22 o 
   2  -5   9      654.64      628.98     49.53 o 
   3  -5   9        6.41        2.24      8.05 o 
   4  -5   9       92.81       84.57     13.67 o 
   5  -5   9        0.62        1.51      8.33 o 
   6  -5   9       35.19       26.06     18.01 o 
   7  -5   9        9.81        5.07      3.60 o 
   8  -5   9      163.27      163.91     30.95 o 
   9  -5   9       44.93       64.10     75.49 o 
  10  -5   9       65.25       86.58     33.63 o 
  -7  -4   9        2.38        9.52      6.86 o 
  -6  -4   9       11.55        7.39      6.11 o 
  -5  -4   9       28.50       21.91     11.04 o 
  -4  -4   9      154.94      173.91      7.52 o 
  -3  -4   9      426.47      434.67     25.03 o 
  -2  -4   9       29.42       33.45      8.45 o 
  -1  -4   9      222.41      230.48     12.61 o 
   0  -4   9      136.02      109.50      5.40 o 
   1  -4   9      195.40      171.58     24.53 o 
   2  -4   9      290.75      288.95     18.90 o 
   3  -4   9      246.58      251.90     77.36 o 
   4  -4   9     1020.34      949.80     73.47 o 
   5  -4   9        4.47        3.32      6.52 o 
   6  -4   9       49.42       45.97     18.43 o 
   7  -4   9       10.26        1.65     22.93 o 
   8  -4   9      193.50      199.65     10.02 o 
   9  -4   9        6.62        2.04      4.99 o 
  10  -4   9      127.01      123.04      9.93 o 
  11  -4   9       49.86       62.59      6.42 o 
  -7  -3   9        0.48        0.16      4.27 o 
  -6  -3   9        8.72        9.71      4.93 o 
  -5  -3   9       13.22        9.59      5.41 o 
  -4  -3   9      201.89      189.30     11.53 o 
  -3  -3   9       72.47       69.83     16.29 o 
  -2  -3   9        1.58       -0.24      3.58 o 
  -1  -3   9       56.29       54.11      4.16 o 
   0  -3   9        5.52        4.84      3.26 o 
   1  -3   9        6.82        0.33     11.05 o 
   2  -3   9      466.61      493.33     58.75 o 
   3  -3   9       32.36       42.33     23.29 o 
   4  -3   9      783.55      822.85     88.67 o 
   5  -3   9      208.82      254.50     64.44 o 
   6  -3   9      371.91      325.96     15.09 o 
   7  -3   9       13.34       13.60      8.02 o 
   8  -3   9        3.61        9.06      5.82 o 
   9  -3   9       42.28       47.36     12.03 o 
  10  -3   9       32.99       36.38     18.62 o 
  11  -3   9       10.68       11.82      4.42 o 
  -8  -2   9       18.68       25.32     11.42 o 
  -7  -2   9       23.25       12.94      6.71 o 
  -6  -2   9      126.20      115.99      6.31 o 
  -5  -2   9       69.37       67.24      5.25 o 
  -4  -2   9       97.81       84.86      5.69 o 
  -3  -2   9      313.66      297.90      6.74 o 
  -2  -2   9       87.21       87.95      5.06 o 
  -1  -2   9      934.23      928.03     30.96 o 
   0  -2   9       54.56       54.57      5.63 o 
   1  -2   9      854.39      919.62     41.13 o 
   2  -2   9       33.70       46.71     23.43 o 
   3  -2   9       11.53       55.98     63.20 o 
   4  -2   9       37.23      107.45     83.62 o 
   5  -2   9        9.65       19.14      6.60 o 
   6  -2   9       78.73       73.42     33.72 o 
   7  -2   9      163.39      179.27     12.34 o 
   8  -2   9       13.97       13.16      7.42 o 
   9  -2   9       27.09       18.87     17.38 o 
  10  -2   9       53.39       54.13     29.55 o 
  11  -2   9       32.51       20.94      8.96 o 
  -8  -1   9      132.89      131.69     22.30 o 
  -7  -1   9       71.38       80.68      8.40 o 
  -6  -1   9      159.60      158.93      7.18 o 
  -5  -1   9      132.66      126.96      7.66 o 
  -4  -1   9     1706.34     1778.88    119.14 o 
  -3  -1   9      157.11      156.31      6.52 o 
  -2  -1   9       74.53       89.50      3.13 o 
  -1  -1   9      721.21      696.61     22.00 o 
   0  -1   9      274.02      271.14     13.40 o 
   1  -1   9        8.48        7.50      5.54 o 
   2  -1   9      168.65      148.73     16.54 o 
   3  -1   9        6.46       47.17     47.66 o 
   4  -1   9      116.43      104.28      8.11 o 
   5  -1   9      290.80      286.54     11.15 o 
   6  -1   9       11.11        9.21      5.76 o 
   7  -1   9       44.59       51.82     17.32 o 
   8  -1   9       43.29       20.34     13.54 o 
   9  -1   9      194.30      174.65     27.28 o 
  10  -1   9       48.29       34.04     22.27 o 
  11  -1   9      138.95       96.33     41.57 o 
  12  -1   9      122.69      131.46     14.45 o 
  -8   0   9      133.11      137.36      8.02 o 
  -7   0   9       54.91       48.86     18.52 o 
  -6   0   9        3.53        4.27      3.00 o 
  -5   0   9      147.44      148.82     13.43 o 
  -4   0   9      273.53      299.56     21.04 o 
  -3   0   9        1.56        1.13      2.08 o 
  -2   0   9      257.89      245.95      3.94 o 
  -1   0   9        4.06        2.26      1.43 o 
   0   0   9       50.32       59.00      5.30 o 
   1   0   9      123.03      124.59      4.13 o 
   2   0   9      276.34      291.21     14.67 o 
   3   0   9       38.10       46.07      5.84 o 
   4   0   9       19.13       26.49      7.89 o 
   5   0   9       80.71       95.31     11.07 o 
   6   0   9       52.22       55.85     23.52 o 
   7   0   9      135.33      134.19     10.00 o 
   8   0   9      410.21      432.93     44.35 o 
   9   0   9        4.89       10.03      9.95 o 
  10   0   9       62.51       56.21     26.08 o 
  11   0   9        3.71        7.92      7.32 o 
  12   0   9       11.84        9.14     11.48 o 
  -8   1   9        0.07        4.33      3.78 o 
  -7   1   9        2.56        0.14      2.92 o 
  -6   1   9       16.54       15.57      4.42 o 
  -5   1   9      589.89      602.30     26.73 o 
  -4   1   9      485.54      512.04     10.43 o 
  -3   1   9      585.76      616.88     28.04 o 
  -2   1   9      148.62      155.42      4.82 o 
  -1   1   9        8.47        8.50      2.47 o 
   0   1   9       53.60       45.31      5.60 o 
   1   1   9       29.26       21.36      5.47 o 
   2   1   9       68.26       81.44      4.25 o 
   3   1   9        0.18        0.87      1.72 o 
   4   1   9      108.64      103.71      7.45 o 
   5   1   9      162.01      176.77     10.14 o 
   6   1   9       11.00        7.17      4.11 o 
   7   1   9       34.03       28.68     11.42 o 
   8   1   9        8.83        4.10      9.79 o 
   9   1   9      291.97      260.21     22.67 o 
  10   1   9        0.02       -0.81      8.32 o 
  11   1   9        6.39        8.05     12.10 o 
  12   1   9      265.43      253.45     49.71 o 
  -8   2   9        0.05        4.56      2.56 o 
  -7   2   9       24.28       16.24      8.18 o 
  -6   2   9       54.73       54.04     12.43 o 
  -5   2   9       12.84       15.33      4.50 o 
  -4   2   9      557.51      579.79     40.16 o 
  -3   2   9      555.28      562.97     23.07 o 
  -2   2   9      216.83      221.09     16.39 o 
  -1   2   9       14.75       15.58      4.63 o 
   0   2   9        0.53        0.96      0.86 o 
   1   2   9        6.89        6.82      2.99 o 
   2   2   9        7.02        3.71      1.75 o 
   3   2   9       39.37       38.03     10.13 o 
   4   2   9      407.78      414.21      9.94 o 
   5   2   9       87.04       85.66      8.26 o 
   6   2   9       52.89       51.91     19.80 o 
   7   2   9       40.00       31.13     11.04 o 
   8   2   9       11.90       11.34      9.28 o 
   9   2   9      219.42      210.68     16.43 o 
  10   2   9      388.61      409.85     28.39 o 
  11   2   9      466.66      463.01     19.53 o 
  12   2   9      216.99      229.87     24.20 o 
  -8   3   9       22.77       23.97      7.77 o 
  -7   3   9      168.56      195.52      9.92 o 
  -6   3   9      225.47      229.64     30.03 o 
  -5   3   9        0.97        5.22      2.75 o 
  -4   3   9       50.56       53.14      6.82 o 
  -3   3   9        7.94        7.00      3.64 o 
  -2   3   9      129.92      142.68      6.16 o 
  -1   3   9      824.33      800.14     31.14 o 
   0   3   9      212.60      220.36      8.73 o 
   1   3   9      140.25      137.69      2.94 o 
   2   3   9       51.87       54.71      2.57 o 
   3   3   9       10.77        9.21      3.38 o 
   4   3   9       35.62       35.48      8.34 o 
   5   3   9       25.80       19.93      6.47 o 
   6   3   9       88.25       83.07      7.45 o 
   7   3   9      140.67      131.41      8.95 o 
   8   3   9       22.78       17.35      8.68 o 
   9   3   9      219.91      178.61     14.38 o 
  10   3   9        9.57        4.11      3.12 o 
  11   3   9      147.54      165.11     13.76 o 
  12   3   9      106.17       90.82     40.13 o 
  -8   4   9       41.89       58.88     12.80 o 
  -7   4   9       19.01       13.22      5.36 o 
  -6   4   9      185.57      193.37     11.33 o 
  -5   4   9        0.41        0.72      1.87 o 
  -4   4   9       71.36       74.67      4.38 o 
  -3   4   9        9.25        6.73      3.21 o 
  -2   4   9       49.59       52.31     24.41 o 
  -1   4   9        9.11        7.09      6.53 o 
   0   4   9        0.27        1.99      3.75 o 
   1   4   9       23.80       19.50      5.38 o 
   2   4   9        1.98        0.35      1.95 o 
   3   4   9        1.82        2.14      2.28 o 
   4   4   9     4805.28     4942.56     48.23 o 
   5   4   9       16.27       16.95      5.26 o 
   6   4   9      131.33      138.02      9.45 o 
   7   4   9        1.90        7.34      7.07 o 
   8   4   9      257.27      235.18     18.44 o 
   9   4   9       67.73       86.68      8.40 o 
  10   4   9       17.83        7.53      5.30 o 
  11   4   9       24.29       30.86     18.32 o 
  -8   5   9        3.09        1.60      1.60 o 
  -7   5   9      200.64      189.31     10.47 o 
  -6   5   9      180.90      195.17     14.48 o 
  -5   5   9        4.79        5.01      4.51 o 
  -4   5   9       11.71       -6.12      7.47 o 
  -3   5   9       45.73       35.00     15.50 o 
  -2   5   9      407.10      435.59     24.04 o 
  -1   5   9      581.09      548.33     31.05 o 
   0   5   9       17.05       25.59      9.70 o 
   1   5   9      157.34      166.34     10.08 o 
   2   5   9      216.96      225.35      6.69 o 
   3   5   9     3211.05     3301.70     74.09 o 
   4   5   9       25.94       27.47      6.49 o 
   5   5   9       11.62        5.19      3.21 o 
   6   5   9        2.73        4.21      3.69 o 
   7   5   9        0.18       -2.70      5.16 o 
   8   5   9       20.89       16.83     14.01 o 
   9   5   9        4.72        3.46      8.38 o 
  11   5   9        0.00        6.69      8.56 o 
  -7   6   9      234.06      261.88     26.59 o 
  -6   6   9       45.74       27.08     10.95 o 
  -5   6   9      201.70      212.82     15.42 o 
  -4   6   9        3.28        4.32      7.34 o 
  -3   6   9      238.81      260.25     21.04 o 
  -2   6   9      164.84      126.66     38.77 o 
  -1   6   9      988.75      951.66     22.79 o 
   0   6   9      116.74      125.21      8.04 o 
   1   6   9       47.75       42.13      5.59 o 
   2   6   9       58.27       66.37      8.89 o 
   3   6   9       26.65       29.60      9.19 o 
   4   6   9        4.64        5.23      3.46 o 
   5   6   9       46.20       36.12     13.40 o 
   6   6   9        8.89       13.95      5.85 o 
   7   6   9      113.84      107.62      7.77 o 
   8   6   9      163.20      157.30     11.61 o 
   9   6   9      114.21      109.60     42.55 o 
  10   6   9        0.13        5.01      5.31 o 
  11   6   9        0.00        0.73      8.70 o 
  -7   7   9       33.81       25.43     13.67 o 
  -6   7   9        7.34        3.70      6.56 o 
  -5   7   9       88.53       83.20     40.10 o 
  -4   7   9      158.40      204.02     12.61 o 
  -3   7   9       16.21       16.61      6.28 o 
  -2   7   9       43.84       39.59     19.95 o 
  -1   7   9       18.77       19.79      8.62 o 
   0   7   9       22.64       28.09     13.54 o 
   1   7   9        4.02        1.58      2.40 o 
   2   7   9      184.63      185.60      6.20 o 
   3   7   9       78.61       83.67      5.16 o 
   4   7   9       75.07       65.43     15.79 o 
   5   7   9        5.01        7.69      3.16 o 
   6   7   9      212.43      210.49     18.17 o 
   7   7   9        4.11        9.32      4.43 o 
   8   7   9        5.51       10.36      7.12 o 
   9   7   9       15.47       11.77      8.13 o 
  10   7   9       29.36       24.58     10.88 o 
  -6   8   9        2.83        2.66      6.37 o 
  -5   8   9      164.56      162.84     13.62 o 
  -4   8   9       13.76        7.64      7.61 o 
  -3   8   9      371.10      378.12     15.69 o 
  -2   8   9       38.33       39.84     14.35 o 
  -1   8   9        5.67        5.55      4.90 o 
   0   8   9       29.18       16.96      9.27 o 
   1   8   9        0.44       -1.79      6.75 o 
   2   8   9        3.26        3.18      2.20 o 
   3   8   9       40.06       35.42     10.98 o 
   4   8   9       85.64       96.99      6.80 o 
   5   8   9       97.61      100.90      6.69 o 
   6   8   9       33.06       32.43     11.95 o 
   7   8   9      175.39      168.35      9.88 o 
   8   8   9       46.47       41.52     33.20 o 
   9   8   9        3.63        5.47      7.89 o 
  -5   9   9      150.27      103.60     57.23 o 
  -4   9   9       67.94       70.39     27.68 o 
  -3   9   9       94.91       93.54     10.72 o 
  -2   9   9      283.87      291.19     28.19 o 
  -1   9   9       19.43       17.19      9.84 o 
   0   9   9      224.83      245.75     16.92 o 
   1   9   9       20.17       15.01      7.35 o 
   2   9   9        6.89        8.44      4.30 o 
   3   9   9        0.44        1.97      2.86 o 
   4   9   9        0.02        2.42      2.37 o 
   5   9   9      311.50      294.02     16.79 o 
   6   9   9      458.27      492.07     22.10 o 
   7   9   9       13.78        7.40      3.88 o 
   8   9   9        4.01        2.93      3.21 o 
   9   9   9       66.47       58.25     26.22 o 
  -4  10   9        1.68       -2.12      6.18 o 
  -3  10   9        0.84       -3.23      8.46 o 
  -2  10   9        5.89        2.07      6.06 o 
  -1  10   9       15.10       14.39     20.20 o 
   0  10   9        0.19        2.67      6.96 o 
   1  10   9        8.61        4.43      6.53 o 
   2  10   9       14.57        4.98      4.84 o 
   3  10   9        1.26        4.93      3.76 o 
   4  10   9        6.15       12.55      4.86 o 
   5  10   9        0.99        3.76      3.29 o 
   6  10   9      114.79      137.83      7.64 o 
   7  10   9        9.19        4.10      4.68 o 
  -2  11   9       62.38       42.93     23.66 o 
  -1  11   9       20.68       16.45     17.54 o 
   0  11   9       44.85       46.22     16.50 o 
   2  11   9       92.46       86.27     20.21 o 
   3  11   9        2.77        2.26      6.74 o 
   4  11   9        0.23       -1.81      3.69 o 
   5  11   9       18.07       13.55      4.19 o 
   6  11   9      258.26      291.42     18.25 o 
   1  12   9        3.56        3.32      5.54 o 
   2  12   9      129.46      108.46     12.48 o 
   1  -9  10       47.13       46.60     32.19 o 
   2  -9  10       50.47       33.55     35.05 o 
   3  -9  10       63.48       46.58     45.49 o 
  -2  -8  10        0.21        3.04      2.13 o 
  -1  -8  10       15.77        7.11      4.81 o 
   0  -8  10      151.85      160.30     42.91 o 
   1  -8  10       41.04       35.65     29.83 o 
   2  -8  10       72.62       78.56     28.14 o 
   3  -8  10        7.72       70.29     36.41 o 
   4  -8  10       63.78       28.88     39.51 o 
   5  -8  10       21.65      -22.98     59.63 o 
   6  -8  10      193.48      142.02     53.64 o 
  -3  -7  10        3.65        2.42      3.04 o 
  -2  -7  10        1.70        6.25      4.78 o 
  -1  -7  10       56.88       39.24     17.15 o 
   0  -7  10       60.56       59.86     11.78 o 
   1  -7  10       90.31       88.89     22.10 o 
   2  -7  10       20.58       39.78     27.84 o 
   3  -7  10      111.89      107.59     28.22 o 
   4  -7  10       28.16       25.86     44.57 o 
   5  -7  10        7.13       51.93     45.93 o 
   6  -7  10        1.15       10.11     46.23 o 
   7  -7  10      157.53      234.27     78.20 o 
  -5  -6  10      216.67      252.93     21.84 o 
  -4  -6  10      187.07      207.25     10.52 o 
  -3  -6  10        0.15        2.05      3.47 o 
  -2  -6  10       10.01       10.36      3.53 o 
  -1  -6  10       32.71       46.69      8.73 o 
   0  -6  10       13.45       14.96     11.50 o 
   1  -6  10      147.02      144.25     39.72 o 
   2  -6  10       23.58       24.00      9.62 o 
   3  -6  10        4.18       10.85     47.61 o 
   4  -6  10     1035.24     1045.62     62.30 o 
   5  -6  10       16.16       32.30     40.84 o 
   6  -6  10       84.49      204.36     75.35 o 
   7  -6  10        0.57      -13.18     62.92 o 
   8  -6  10       24.36       30.45     65.69 o 
   9  -6  10       17.25       15.98     33.01 o 
  -5  -5  10       24.70       23.28     15.23 o 
  -4  -5  10       92.93      101.61      8.41 o 
  -3  -5  10       42.46       29.33     12.16 o 
  -2  -5  10      208.45      186.57      9.77 o 
  -1  -5  10      705.09      700.48     29.28 o 
   0  -5  10       96.85       89.87      4.50 o 
   1  -5  10       96.27      110.96      9.48 o 
   2  -5  10       21.54        8.43     11.47 o 
   3  -5  10        6.12        7.66     16.17 o 
   4  -5  10        0.10        0.85     40.92 o 
   5  -5  10       15.08       51.80     62.83 o 
   6  -5  10       82.94       83.05     39.71 o 
   7  -5  10        7.62       11.78     41.87 o 
   8  -5  10        0.00        7.43     13.56 o 
   9  -5  10       36.84       29.79     21.15 o 
  -6  -4  10       30.37       27.43     11.66 o 
  -5  -4  10        9.23        8.78      8.57 o 
  -4  -4  10        1.96       -1.33      3.64 o 
  -3  -4  10      140.91      126.46      7.01 o 
  -2  -4  10        1.86        4.34      2.37 o 
  -1  -4  10      620.15      585.81     27.88 o 
   0  -4  10       10.83        5.00      5.27 o 
   1  -4  10       72.07       58.87     13.22 o 
   2  -4  10       72.38       68.33     25.56 o 
   3  -4  10       25.44       24.73     12.23 o 
   4  -4  10      203.39      243.61     59.77 o 
   5  -4  10       27.53       12.05     56.39 o 
   6  -4  10      132.62      137.60      7.28 o 
   7  -4  10       77.26       56.41     11.38 o 
   8  -4  10        0.65       -3.58     13.21 o 
   9  -4  10        6.74        7.99      4.02 o 
  10  -4  10       18.99       25.38      7.96 o 
  -6  -3  10      324.15      376.76     16.17 o 
  -5  -3  10        1.94        3.78      4.52 o 
  -4  -3  10        0.96        3.50      5.38 o 
  -3  -3  10        6.09        6.74      3.01 o 
  -2  -3  10       52.53       45.26      4.30 o 
  -1  -3  10      278.00      273.98     20.88 o 
   0  -3  10      272.10      254.31     21.46 o 
   1  -3  10      113.49      112.83      5.76 o 
   2  -3  10      225.50      239.27      6.01 o 
   3  -3  10      112.24      110.63     12.46 o 
   4  -3  10      180.82      136.09     54.14 o 
   5  -3  10      456.40      367.78     96.50 o 
   6  -3  10      153.19       37.25     67.98 o 
   7  -3  10      175.74      187.34     15.17 o 
   8  -3  10       53.99       49.97      8.24 o 
   9  -3  10       53.83       50.65      8.89 o 
  10  -3  10       94.11       76.35     18.54 o 
  -7  -2  10        0.71        2.61      2.86 o 
  -6  -2  10      103.84      123.34      9.17 o 
  -5  -2  10      175.64      171.28     17.57 o 
  -4  -2  10        0.03        1.83      3.50 o 
  -3  -2  10      299.35      294.56     19.74 o 
  -2  -2  10      198.30      196.46     24.01 o 
  -1  -2  10      262.88      234.07      7.73 o 
   0  -2  10      117.47      116.82     20.63 o 
   1  -2  10       20.26       19.77      9.26 o 
   2  -2  10      302.42      332.59      7.23 o 
   3  -2  10        3.88       39.12     45.38 o 
   4  -2  10      131.00      131.49     79.75 o 
   5  -2  10       14.77       93.83     72.60 o 
   6  -2  10      134.74      153.20     11.17 o 
   7  -2  10       71.93       51.10     26.57 o 
   8  -2  10      262.82      275.63     13.73 o 
   9  -2  10      117.84      114.09     10.50 o 
  10  -2  10       47.12       29.85     22.63 o 
  11  -2  10        2.97        5.87      3.44 o 
  -7  -1  10       87.58       84.51     13.32 o 
  -6  -1  10       13.78        9.46      4.41 o 
  -5  -1  10      100.72       96.99      5.90 o 
  -4  -1  10      226.67      246.18     16.18 o 
  -3  -1  10     1414.93     1469.88     31.38 o 
  -2  -1  10        2.95        3.91      1.66 o 
  -1  -1  10       15.17       14.47      3.55 o 
   0  -1  10      121.37      131.85      6.23 o 
   1  -1  10        3.92        6.32      8.44 o 
   2  -1  10      187.06      197.28     23.19 o 
   3  -1  10       48.81       93.57     46.66 o 
   4  -1  10       44.81       51.03     46.58 o 
   5  -1  10       38.95       28.41      5.55 o 
   6  -1  10       65.72       44.75     24.91 o 
   7  -1  10       16.35       12.95     10.44 o 
   8  -1  10      401.51      397.97     25.94 o 
   9  -1  10      233.14      261.63     21.05 o 
  10  -1  10       58.76       46.06     28.20 o 
  11  -1  10      152.41      138.29     15.85 o 
  -7   0  10       56.00       43.97     21.24 o 
  -6   0  10        3.54        5.41      3.78 o 
  -5   0  10        0.01        1.87      2.59 o 
  -4   0  10      659.11      649.94     25.43 o 
  -3   0  10      508.94      504.54     34.68 o 
  -2   0  10      267.56      279.26     11.65 o 
  -1   0  10       21.56       15.50      4.72 o 
   0   0  10       20.05       16.94      5.27 o 
   1   0  10      662.30      687.03     14.89 o 
   2   0  10      696.76      704.38     83.48 o 
   3   0  10      124.39      114.00     26.36 o 
   4   0  10       11.17       12.95      5.08 o 
   5   0  10       82.41       59.98     29.04 o 
   6   0  10       30.49       14.00     11.09 o 
   7   0  10      833.55      860.18     84.65 o 
   8   0  10      224.17      257.50     18.98 o 
   9   0  10       28.19       18.52      9.08 o 
  10   0  10       10.91        7.61      7.59 o 
  11   0  10      536.73      563.09     26.29 o 
  -7   1  10       27.90       14.90      6.82 o 
  -6   1  10      216.24      230.82     10.04 o 
  -5   1  10       28.21       22.40      5.95 o 
  -4   1  10      284.31      291.02     13.01 o 
  -3   1  10      121.78      124.53      5.74 o 
  -2   1  10       32.30       35.17      8.64 o 
  -1   1  10       50.94       43.15     12.12 o 
   0   1  10      178.08      179.62      4.17 o 
   1   1  10      389.97      390.09     13.12 o 
   2   1  10      515.18      520.00     17.89 o 
   3   1  10      107.66      108.55      7.51 o 
   4   1  10       51.78       45.02      5.98 o 
   5   1  10      128.34      146.69      9.57 o 
   6   1  10     1519.86     1465.12     31.68 o 
   7   1  10       11.91       17.07      5.73 o 
   8   1  10       24.53       20.99      9.11 o 
   9   1  10        3.47        6.18      4.16 o 
  10   1  10       82.88       50.79     29.85 o 
  11   1  10      142.86      120.02     11.48 o 
  -7   2  10      113.52      125.81      6.61 o 
  -6   2  10       65.09       62.63      8.55 o 
  -5   2  10       93.17      100.41     17.75 o 
  -4   2  10      228.82      233.31     17.27 o 
  -3   2  10      153.15      144.92      4.85 o 
  -2   2  10       87.73       79.70      4.13 o 
  -1   2  10       86.31       96.28     13.35 o 
   0   2  10      474.54      536.42     28.72 o 
   1   2  10      437.80      435.09     58.70 o 
   2   2  10        3.22        4.41      2.37 o 
   3   2  10      164.87      156.69      5.15 o 
   4   2  10       22.36       22.50      8.19 o 
   5   2  10       54.38       60.48      6.56 o 
   6   2  10      633.96      588.77     17.70 o 
   7   2  10      180.84      182.04     10.15 o 
   8   2  10        8.90        3.59      5.96 o 
   9   2  10        1.10       -2.99      6.04 o 
  10   2  10       67.60       64.38     22.41 o 
  11   2  10      171.21      153.27     13.59 o 
  -7   3  10      144.03      144.49      9.05 o 
  -6   3  10      313.16      346.96      9.52 o 
  -5   3  10       12.45        7.43      3.90 o 
  -4   3  10        4.95        6.38      4.22 o 
  -3   3  10       43.56       50.80      6.55 o 
  -2   3  10       51.18       43.46      4.24 o 
  -1   3  10      193.95      202.47      8.62 o 
   0   3  10        5.01        9.54      4.59 o 
   1   3  10      349.06      381.89     27.57 o 
   2   3  10       47.12       34.55      5.54 o 
   3   3  10       52.85       48.54      5.76 o 
   4   3  10      129.20      128.37     11.58 o 
   5   3  10      359.16      407.44     10.19 o 
   6   3  10      110.79      123.04     13.65 o 
   7   3  10        5.91       -1.12      5.16 o 
   8   3  10       22.94       20.59      9.89 o 
   9   3  10      216.42      218.77     17.56 o 
  10   3  10        4.04        6.42      4.37 o 
  11   3  10        1.22       -0.76      7.39 o 
  -7   4  10      109.31      111.57      8.77 o 
  -6   4  10       15.74       11.01      4.34 o 
  -5   4  10      117.13      123.46     15.05 o 
  -4   4  10        1.71        1.91      2.86 o 
  -3   4  10        7.47       -0.03      4.13 o 
  -2   4  10       21.41       28.66     11.77 o 
  -1   4  10        1.30        3.99      3.13 o 
   0   4  10       52.62       73.47      7.56 o 
   1   4  10       61.81       70.45      8.38 o 
   2   4  10      675.22      708.28     26.38 o 
   3   4  10      403.32      389.87     15.41 o 
   4   4  10       68.45       57.67     13.95 o 
   5   4  10        1.45        2.60      2.32 o 
   6   4  10       28.43       29.91      5.27 o 
   7   4  10      184.69      180.93     14.58 o 
   8   4  10      162.87      171.11     11.75 o 
   9   4  10      290.18      286.73     21.04 o 
  10   4  10       12.13       10.47      7.97 o 
  11   4  10        2.33        4.06      7.32 o 
  -7   5  10        0.08        1.52      3.28 o 
  -6   5  10        3.27       49.78      9.44 o 
  -5   5  10        1.36       -1.00      7.48 o 
  -4   5  10        2.54       -1.90      7.02 o 
  -3   5  10       73.41       57.51     22.71 o 
  -2   5  10       21.52       14.98      7.80 o 
  -1   5  10       63.83       54.21     25.20 o 
   0   5  10       55.89       53.15     18.87 o 
   1   5  10      131.16      118.49      8.15 o 
   2   5  10      172.33      148.77      4.60 o 
   3   5  10      148.39      158.71      6.86 o 
   4   5  10       82.14       97.40      8.01 o 
   5   5  10        5.80        5.50      3.32 o 
   6   5  10       46.03       49.05      5.85 o 
   7   5  10       78.93       55.14     31.79 o 
   8   5  10       40.85       36.63     16.47 o 
   9   5  10      154.28      152.41     11.17 o 
  10   5  10       56.86       39.02     23.90 o 
  -6   6  10        1.43       -2.51      8.98 o 
  -5   6  10      152.31      132.09     10.28 o 
  -4   6  10       15.22       16.58      9.77 o 
  -3   6  10      247.85      196.04     10.28 o 
  -2   6  10        7.42       19.91      7.01 o 
  -1   6  10       26.00       19.44      7.35 o 
   0   6  10       90.32      116.81      9.14 o 
   1   6  10       75.58       69.50     24.20 o 
   2   6  10       99.81      108.57      7.89 o 
   3   6  10       56.00       37.29     10.91 o 
   4   6  10       47.54       40.40     12.82 o 
   5   6  10       75.47       73.01     10.15 o 
   6   6  10       11.70        6.91      3.84 o 
   7   6  10       32.75       26.42      5.25 o 
   8   6  10      173.44      164.59     18.96 o 
   9   6  10       77.63       52.21     33.06 o 
  10   6  10      130.77      153.81     40.81 o 
  -6   7  10       25.90       11.18      9.51 o 
  -5   7  10       32.12       23.87     13.08 o 
  -4   7  10       10.48        6.06      5.52 o 
  -3   7  10        7.81        4.67      6.82 o 
  -2   7  10        0.06       -3.91      8.30 o 
  -1   7  10       70.45       54.66     25.50 o 
   0   7  10       34.72       26.48     10.71 o 
   1   7  10      113.30      124.26      9.08 o 
   2   7  10        0.00        3.38      3.35 o 
   3   7  10       72.71       89.11     11.29 o 
   4   7  10       65.78       70.73      7.05 o 
   5   7  10      278.95      314.65     15.19 o 
   6   7  10       26.62       22.56      9.82 o 
   7   7  10        8.13        7.13      4.72 o 
   8   7  10       21.27       23.41     10.28 o 
   9   7  10        0.01        6.26      9.51 o 
  -5   8  10       73.19       42.82     21.87 o 
  -4   8  10        6.12        8.97      8.07 o 
  -3   8  10      114.48       83.77     39.23 o 
  -2   8  10        0.43        3.57      5.66 o 
  -1   8  10       68.58       67.59     30.10 o 
   0   8  10        9.33        9.47      7.58 o 
   1   8  10       46.91       43.86     19.66 o 
   2   8  10       49.01       47.72     20.67 o 
   3   8  10       31.05       25.94     12.31 o 
   4   8  10       39.18       27.36     10.48 o 
   5   8  10      319.07      335.73     16.41 o 
   6   8  10      586.92      595.77     22.70 o 
   7   8  10       72.52       63.17      7.58 o 
   8   8  10      166.73      176.28     47.93 o 
   9   8  10        2.56        0.24      3.13 o 
  -4   9  10        0.36        3.24      6.63 o 
  -3   9  10       12.30       10.63     11.14 o 
  -2   9  10        0.09       -0.16      7.85 o 
  -1   9  10       14.85        7.26      6.33 o 
   0   9  10       39.76       35.89     17.34 o 
   1   9  10      149.52      137.88     16.31 o 
   2   9  10       93.33      101.31      9.13 o 
   3   9  10        0.31        1.41      5.11 o 
   4   9  10       63.85       58.92     22.59 o 
   5   9  10      223.92      236.84     16.27 o 
   6   9  10      306.10      313.46     13.62 o 
   7   9  10       39.63       19.05     10.36 o 
   8   9  10       41.74       42.04      6.17 o 
  -2  10  10       70.69       52.92     33.31 o 
  -1  10  10        1.33        5.17      6.14 o 
   0  10  10       14.47       15.71      9.93 o 
   1  10  10        6.54        9.00      5.19 o 
   2  10  10       87.60       92.18     10.17 o 
   3  10  10       42.66       28.93     17.51 o 
   4  10  10        0.77        1.31      2.80 o 
   5  10  10      138.91      131.84      9.81 o 
   6  10  10       62.97       57.29      4.70 o 
   0  11  10       99.92       70.48     37.96 o 
   1  11  10        0.24        4.08      7.43 o 
   2  11  10       34.62       23.28     19.95 o 
   3  11  10        2.41        0.46      4.05 o 
   4  11  10      112.50      114.34     30.92 o 
   2  -8  11      121.33       61.80     62.15 o 
   3  -8  11      153.32      146.88    139.35 o 
  -1  -7  11        0.02        2.97      2.80 o 
   0  -7  11       21.57       10.65      7.15 o 
   1  -7  11      112.88      128.32     24.39 o 
   2  -7  11       21.16       -1.08     30.54 o 
   3  -7  11       96.96      140.09     37.00 o 
   4  -7  11       12.56       16.34     37.22 o 
   5  -7  11      312.25      355.38     57.92 o 
   6  -7  11      136.83      192.13     46.26 o 
  -3  -6  11        4.09        3.45      3.23 o 
  -2  -6  11      211.49      201.54      9.95 o 
  -1  -6  11        1.90        0.95      2.45 o 
   0  -6  11        0.62       -1.35     10.28 o 
   1  -6  11        2.81        2.78      6.37 o 
   2  -6  11       74.95       59.36     51.23 o 
   3  -6  11        0.33       19.14     31.92 o 
   4  -6  11       58.54      108.38     47.06 o 
   5  -6  11      125.09       96.50     42.33 o 
   6  -6  11       44.86       93.51     72.03 o 
   7  -6  11        3.11       39.76     78.77 o 
  -4  -5  11      126.28      136.42     15.48 o 
  -3  -5  11       51.87       37.88     19.47 o 
  -2  -5  11       97.88       96.45      8.91 o 
  -1  -5  11        3.08        2.55      4.08 o 
   0  -5  11      399.31      429.46     27.40 o 
   1  -5  11       55.89       68.27      4.02 o 
   2  -5  11        0.07        3.48      6.51 o 
   3  -5  11       59.28       88.34     43.20 o 
   4  -5  11      119.35      130.82     43.67 o 
   5  -5  11        3.03      -29.45     63.41 o 
   6  -5  11        0.37       29.56     56.66 o 
   7  -5  11      128.77      112.65     63.14 o 
   8  -5  11      191.08      407.37    136.31 o 
  -4  -4  11       16.67       13.57      5.17 o 
  -3  -4  11      241.23      242.68      9.21 o 
  -2  -4  11       25.71       20.47     10.49 o 
  -1  -4  11      529.37      470.43     16.01 o 
   0  -4  11        2.26        0.63      2.18 o 
   1  -4  11       34.52       33.80      3.06 o 
   2  -4  11      167.71      177.53     10.83 o 
   3  -4  11      247.37      226.82     27.02 o 
   4  -4  11      422.56      551.30     71.68 o 
   5  -4  11      610.40      672.56     73.00 o 
   6  -4  11       69.14       64.66     17.65 o 
   7  -4  11       28.57       21.22     13.03 o 
   8  -4  11      289.65      313.49     39.31 o 
   9  -4  11      210.12      149.49     40.28 o 
  -5  -3  11       12.53        5.17      3.75 o 
  -4  -3  11        9.81        5.01      4.14 o 
  -3  -3  11      412.18      423.88     25.39 o 
  -2  -3  11      265.44      276.24     11.42 o 
  -1  -3  11       41.24       28.82     11.02 o 
   0  -3  11        3.09        3.98      2.64 o 
   1  -3  11       17.90       12.98      5.56 o 
   2  -3  11       61.59       67.65     10.34 o 
   3  -3  11      948.03      919.35     44.28 o 
   4  -3  11      672.76      737.38     74.72 o 
   5  -3  11      558.17      542.10     71.46 o 
   6  -3  11       64.40       77.69     67.71 o 
   7  -3  11        2.31       24.36     53.56 o 
   8  -3  11        8.76       -6.96     62.19 o 
   9  -3  11       14.43       11.37      5.22 o 
  10  -3  11        0.01        3.93      4.17 o 
  -6  -2  11        0.00        0.84      4.16 o 
  -5  -2  11       83.32       88.42      6.18 o 
  -4  -2  11       88.79       94.55      8.57 o 
  -3  -2  11       79.13       76.84      4.89 o 
  -2  -2  11      137.72      141.29      6.33 o 
  -1  -2  11        0.68        2.97      2.17 o 
   0  -2  11        5.80       14.84     12.57 o 
   1  -2  11      118.31      124.98      9.74 o 
   2  -2  11       88.82       86.72      3.92 o 
   3  -2  11       93.70      145.71     49.87 o 
   4  -2  11      251.44      255.79     47.21 o 
   5  -2  11      781.78      781.63     90.28 o 
   6  -2  11      223.82      225.33     70.09 o 
   7  -2  11       70.52       85.78      9.46 o 
   8  -2  11       20.34       17.65      7.53 o 
   9  -2  11      173.05      153.17     36.11 o 
  10  -2  11      105.43       63.20     43.91 o 
  -6  -1  11       32.49       24.98     11.99 o 
  -5  -1  11        7.12        5.14      4.71 o 
  -4  -1  11      456.76      428.50     26.19 o 
  -3  -1  11      119.40      115.61      6.41 o 
  -2  -1  11       79.98       81.81      5.28 o 
  -1  -1  11       41.69       54.54      5.09 o 
   0  -1  11      169.52      176.01      9.87 o 
   1  -1  11       38.05       35.71      7.09 o 
   2  -1  11        3.77       15.20     25.47 o 
   3  -1  11       99.19       88.77     36.79 o 
   4  -1  11       47.83       56.06     52.83 o 
   5  -1  11      332.94      292.09     67.08 o 
   6  -1  11       79.51       86.50      9.92 o 
   7  -1  11       18.31       12.57      4.92 o 
   8  -1  11       61.31       52.21     29.28 o 
   9  -1  11       17.54       17.86     13.33 o 
  10  -1  11      102.19       66.23     41.93 o 
  -6   0  11       26.66       24.60     10.49 o 
  -5   0  11      110.76      112.81      9.24 o 
  -4   0  11      316.30      307.82     19.28 o 
  -3   0  11        0.40        2.99      4.70 o 
  -2   0  11       72.14       75.92      8.26 o 
  -1   0  11        0.16        2.73      1.82 o 
   0   0  11        3.06        2.31      1.92 o 
   1   0  11       24.43       20.08      5.69 o 
   2   0  11        0.01        2.90      2.62 o 
   3   0  11      153.43      143.92     56.70 o 
   4   0  11      113.78      131.22     48.62 o 
   5   0  11      895.76      997.15     95.87 o 
   6   0  11       43.64       25.72     17.41 o 
   7   0  11        1.91        2.64      3.02 o 
   8   0  11       19.48       20.88     14.43 o 
   9   0  11        9.45        8.98      6.56 o 
  10   0  11       43.53       26.57     19.47 o 
  -6   1  11      270.39      283.74     23.50 o 
  -5   1  11        3.15        7.42      5.60 o 
  -4   1  11       32.63       28.31      9.36 o 
  -3   1  11      397.91      413.97      8.32 o 
  -2   1  11      162.96      171.25     17.49 o 
  -1   1  11        0.70        2.71      2.14 o 
   0   1  11      229.99      233.68     16.52 o 
   1   1  11      254.52      281.58     31.67 o 
   2   1  11        3.93        4.83     12.08 o 
   3   1  11        0.18        3.46      3.72 o 
   4   1  11       80.67       88.72      7.05 o 
   5   1  11      514.65      495.34     48.62 o 
   6   1  11        4.66        7.92      5.99 o 
   7   1  11       11.94        9.76      4.49 o 
   8   1  11        3.14       -1.01      5.17 o 
   9   1  11      101.21      104.85     11.99 o 
  10   1  11       56.64       32.14     21.62 o 
  11   1  11      218.30      142.81     56.23 o 
  -6   2  11      138.49      145.71     14.12 o 
  -5   2  11       87.79       87.91      6.19 o 
  -4   2  11      151.56      174.75     11.44 o 
  -3   2  11      145.91      164.70      5.37 o 
  -2   2  11      606.58      666.55     26.19 o 
  -1   2  11        1.24        3.60      2.29 o 
   0   2  11      415.65      443.79     43.18 o 
   1   2  11        0.05        2.48      5.06 o 
   2   2  11      183.65      183.67      7.59 o 
   3   2  11       37.47       38.18      3.95 o 
   4   2  11      225.81      216.70     15.77 o 
   5   2  11      715.63      638.85     65.72 o 
   6   2  11       34.00       34.40      9.00 o 
   7   2  11      128.19      132.48      9.03 o 
   8   2  11       32.43       23.66     12.32 o 
   9   2  11      197.99      206.52     15.06 o 
  10   2  11       19.55       22.84     14.17 o 
  -6   3  11       38.50       24.93      9.09 o 
  -5   3  11       61.59       70.09     10.76 o 
  -4   3  11      124.44      153.78     13.57 o 
  -3   3  11      134.70      146.08      6.07 o 
  -2   3  11       49.83       44.57     17.41 o 
  -1   3  11      159.41      153.95     18.32 o 
   0   3  11       95.80       59.95     23.46 o 
   1   3  11        0.74        0.21      3.10 o 
   2   3  11       96.21       86.54     12.32 o 
   3   3  11      147.76      151.38      5.75 o 
   4   3  11       64.29       59.55      7.24 o 
   5   3  11      639.88      673.41     34.59 o 
   6   3  11       13.50       14.00      6.37 o 
   7   3  11       59.78       47.39     29.07 o 
   8   3  11      183.63      207.42     16.21 o 
   9   3  11       24.83       20.86     11.70 o 
  10   3  11       66.40       61.65     15.77 o 
  -6   4  11       93.69      109.44      8.18 o 
  -5   4  11       23.98       17.59      6.26 o 
  -4   4  11        4.87        8.29      6.96 o 
  -3   4  11        8.90        6.55      5.90 o 
  -2   4  11      242.65      247.73     16.34 o 
  -1   4  11      140.92      131.68      8.83 o 
   0   4  11      130.14      112.93      8.15 o 
   1   4  11        1.83        8.08      3.76 o 
   2   4  11      125.89      137.51      9.02 o 
   3   4  11        1.55        1.69      3.86 o 
   4   4  11      115.29      117.88     14.74 o 
   5   4  11       34.86       42.20     11.48 o 
   6   4  11       12.85       16.28      5.50 o 
   7   4  11       13.34       15.80      4.65 o 
   8   4  11      283.03      268.37     21.10 o 
   9   4  11       77.20       56.75     22.73 o 
  10   4  11       10.38        7.23      9.41 o 
  -5   5  11       52.40       52.10     23.49 o 
  -4   5  11        0.14        1.12      4.38 o 
  -3   5  11      164.15      174.11     16.35 o 
  -2   5  11      237.35      279.31     12.37 o 
  -1   5  11      139.04      118.75      8.24 o 
   0   5  11        4.81        6.23      4.43 o 
   1   5  11       96.56       94.82     13.29 o 
   2   5  11        5.91        0.68      3.95 o 
   3   5  11      331.56      351.68     24.74 o 
   4   5  11       37.96       34.46      9.44 o 
   5   5  11        2.63        5.53      4.35 o 
   6   5  11        0.01        4.05      3.81 o 
   7   5  11        1.66        1.85      5.96 o 
   8   5  11        2.08        0.16      5.03 o 
   9   5  11       50.16       38.77     22.68 o 
  10   5  11       23.62       18.25     18.30 o 
  -5   6  11       10.88       15.14     11.14 o 
  -4   6  11        9.74        9.70     10.77 o 
  -3   6  11        3.60       12.13      5.25 o 
  -2   6  11       12.44        9.36      5.38 o 
  -1   6  11       25.49       19.30      9.96 o 
   0   6  11        3.03        4.33      4.19 o 
   1   6  11        9.14        9.74      6.55 o 
   2   6  11        9.44        9.36     10.64 o 
   3   6  11        9.27        7.13      5.01 o 
   4   6  11        0.08        1.14      1.78 o 
   5   6  11      136.63      129.46      6.22 o 
   6   6  11      462.25      441.71     21.28 o 
   7   6  11        3.06       12.51      4.68 o 
   8   6  11       80.63       43.70     36.08 o 
   9   6  11      119.43      127.91     16.58 o 
  -4   7  11       48.36       26.70     17.94 o 
  -3   7  11        3.57        4.48      2.88 o 
  -2   7  11        0.05        4.38      4.97 o 
  -1   7  11      125.78       95.82     40.44 o 
   0   7  11      151.67      167.15     10.46 o 
   1   7  11      474.42      448.56     15.86 o 
   2   7  11       15.13        6.91      7.91 o 
   3   7  11      162.41      168.74     23.39 o 
   4   7  11      248.23      223.64     10.74 o 
   5   7  11      274.57      241.09     11.95 o 
   6   7  11       22.14       12.40      4.84 o 
   7   7  11      109.97      136.79     25.15 o 
   8   7  11        7.70        5.09      7.54 o 
   9   7  11        2.28        2.29      5.27 o 
  -3   8  11       37.32       38.34     26.27 o 
  -2   8  11       43.31       16.23     18.66 o 
  -1   8  11        4.29        4.06      6.53 o 
   0   8  11      187.76      202.77     11.70 o 
   1   8  11      212.30      211.17     16.48 o 
   2   8  11       99.37       98.07      8.43 o 
   3   8  11       25.52       31.78      7.99 o 
   4   8  11        0.04        3.56      2.58 o 
   5   8  11       30.58       15.85     13.05 o 
   6   8  11       11.60        7.56      9.54 o 
   7   8  11       37.22       40.54     18.39 o 
   8   8  11       29.73       24.72     12.18 o 
  -2   9  11      275.69      297.84     27.05 o 
  -1   9  11       35.14       27.46     16.86 o 
   0   9  11        2.12       -0.47      6.50 o 
   1   9  11      236.66      284.75     21.26 o 
   2   9  11       65.56       83.29     22.73 o 
   3   9  11        3.36        6.47      5.46 o 
   4   9  11       11.06        1.28      5.77 o 
   5   9  11       60.12       34.61     21.21 o 
   6   9  11       28.03       11.97     11.15 o 
   0  10  11       42.23       33.96     28.28 o 
   1  10  11      121.96      131.98     14.60 o 
   2  10  11       57.38       29.23     21.56 o 
   3  10  11      141.53      149.85     15.26 o 
   4  10  11        3.27        2.74      4.49 o 
   0  -6  12      154.45      170.93     14.84 o 
   1  -6  12       37.44       41.73     22.56 o 
   2  -6  12      152.31      170.11     30.86 o 
   3  -6  12       26.79       39.42     31.13 o 
   4  -6  12        9.18       17.40     47.47 o 
   5  -6  12        4.66       25.48     44.29 o 
  -2  -5  12      127.02      144.52     19.93 o 
  -1  -5  12        1.00        0.73      1.98 o 
   0  -5  12       62.47       73.28      5.27 o 
   1  -5  12       17.00       12.50      6.15 o 
   2  -5  12       32.52       24.09     23.11 o 
   3  -5  12      233.16      208.41     32.01 o 
   4  -5  12      133.16      155.23     37.93 o 
   5  -5  12       21.18      -22.87     36.51 o 
   6  -5  12       46.09      127.01     72.62 o 
   7  -5  12        1.94       23.30     70.20 o 
  -3  -4  12       55.13       39.43     21.69 o 
  -2  -4  12      290.82      276.21     12.29 o 
  -1  -4  12        1.22        4.79      3.12 o 
   0  -4  12        4.27        3.88      6.11 o 
   1  -4  12        4.79        3.64      4.05 o 
   2  -4  12        0.23        3.87      3.55 o 
   3  -4  12       32.22       69.83     36.77 o 
   4  -4  12       33.96       41.31     37.80 o 
   5  -4  12       91.85       21.24     56.66 o 
   6  -4  12       77.83       61.04     53.79 o 
   7  -4  12        0.87       10.87     66.81 o 
   8  -4  12      246.14      365.25     84.92 o 
  -3  -3  12       21.93       26.10     12.01 o 
  -2  -3  12       34.83       16.51      8.54 o 
  -1  -3  12       96.10       95.22     12.21 o 
   0  -3  12      344.76      375.86     23.05 o 
   1  -3  12        2.12        3.04      3.40 o 
   2  -3  12        0.10        2.54      6.38 o 
   3  -3  12       93.67       80.29     28.63 o 
   4  -3  12        0.02        5.57     51.53 o 
   5  -3  12       88.10      146.92     76.02 o 
   6  -3  12        2.51       -0.03     59.42 o 
   7  -3  12       63.53       68.96     62.97 o 
   8  -3  12       91.59      130.97     75.45 o 
  -4  -2  12        1.03        1.53      2.74 o 
  -3  -2  12       28.98       25.88     11.69 o 
  -2  -2  12      259.18      276.69      8.53 o 
  -1  -2  12        3.40        2.06      3.27 o 
   0  -2  12      218.99      262.83      8.05 o 
   1  -2  12      301.02      329.37      8.81 o 
   2  -2  12        0.12        0.41      5.86 o 
   3  -2  12        0.05        3.08     28.95 o 
   4  -2  12      137.68      159.23     42.83 o 
   5  -2  12       31.69       45.51     55.55 o 
   6  -2  12       35.26        7.58     53.27 o 
   7  -2  12      117.02      235.39     79.67 o 
   8  -2  12       75.81       87.25     11.31 o 
   9  -2  12        2.90        8.48      8.00 o 
  -4  -1  12        1.55       -0.21      2.42 o 
  -3  -1  12       49.21       36.41     15.99 o 
  -2  -1  12      101.25      110.94      5.77 o 
  -1  -1  12       71.38       97.84      9.24 o 
   0  -1  12        9.19       11.31      2.66 o 
   1  -1  12      126.62      134.51      5.85 o 
   3  -1  12       19.04       55.44     40.02 o 
   4  -1  12       19.33       12.59     39.08 o 
   5  -1  12       53.09      112.62     51.33 o 
   6  -1  12        1.10       65.23     56.86 o 
   7  -1  12       15.47       20.61      7.58 o 
   8  -1  12      192.97      220.92     16.62 o 
   9  -1  12       57.11       34.58     26.08 o 
  -5   0  12       65.61       72.33      8.38 o 
  -4   0  12      107.79      113.27      7.18 o 
  -3   0  12      132.46      155.42      8.75 o 
  -2   0  12       60.31       61.10     11.21 o 
  -1   0  12       14.12       14.22      7.07 o 
   0   0  12      136.45      140.10      5.47 o 
   1   0  12       29.12       21.97     11.47 o 
   2   0  12      521.07      529.33     29.74 o 
   4   0  12        9.21       74.07     41.31 o 
   5   0  12        0.07       20.14     41.19 o 
   6   0  12      260.84      251.65     12.23 o 
   7   0  12      236.10      262.47     32.69 o 
   8   0  12        3.38       -1.03      4.92 o 
   9   0  12       70.97       50.76     34.94 o 
  -5   1  12       97.27      125.89     12.18 o 
  -4   1  12      102.22      105.06     11.36 o 
  -3   1  12      260.13      259.48      8.67 o 
  -2   1  12       85.31       85.19      4.24 o 
  -1   1  12       15.94       13.35      4.37 o 
   0   1  12      150.70      145.23      6.45 o 
   1   1  12      162.23      172.14      6.80 o 
   2   1  12      183.12      186.42     12.08 o 
   3   1  12      114.66      132.18      7.43 o 
   4   1  12        0.34       51.14     48.89 o 
   5   1  12       13.37        9.05      8.35 o 
   6   1  12        3.11       -0.19      5.31 o 
   7   1  12        6.02        7.07      8.26 o 
   8   1  12       10.52        5.66      8.54 o 
   9   1  12       21.69       15.55     11.15 o 
  10   1  12      287.27      322.13     29.47 o 
  -5   2  12        1.96        0.22      2.45 o 
  -4   2  12        5.92       14.46      6.66 o 
  -3   2  12        0.86        3.96      3.33 o 
  -2   2  12       25.53       28.01     11.65 o 
  -1   2  12      366.01      344.01     11.44 o 
   0   2  12        2.24       -0.47      3.91 o 
   1   2  12        0.54       -0.25      3.80 o 
   2   2  12      192.90      196.00     13.44 o 
   3   2  12      299.90      292.88     18.33 o 
   4   2  12        0.96        0.79      1.26 o 
   5   2  12       17.85        7.10      6.31 o 
   6   2  12        8.69        7.99      8.29 o 
   7   2  12        1.02        1.90      4.82 o 
   8   2  12       97.24       49.87     35.90 o 
   9   2  12      176.88      153.93     12.70 o 
  10   2  12       57.82       36.92     27.40 o 
  -5   3  12        0.55       -1.23      3.81 o 
  -4   3  12       50.31       50.12      6.17 o 
  -3   3  12      115.89      110.49      6.81 o 
  -2   3  12      253.72      247.84     17.45 o 
  -1   3  12        6.86       10.93      9.17 o 
   0   3  12       16.92       21.02     10.19 o 
   1   3  12       41.26       37.80     14.82 o 
   2   3  12       27.28       27.85     11.61 o 
   3   3  12        9.83        6.88      5.00 o 
   4   3  12       53.95       38.31     16.13 o 
   5   3  12       73.29       66.42      4.40 o 
   6   3  12      119.08      128.85      9.32 o 
   7   3  12      184.08      144.81     33.85 o 
   8   3  12       38.08       22.13     14.03 o 
   9   3  12       13.87       13.16     10.91 o 
  -4   4  12       20.58        6.91      6.39 o 
  -3   4  12      207.49      238.70     13.18 o 
  -2   4  12      380.40      391.05     25.28 o 
  -1   4  12       81.18       96.42      7.59 o 
   0   4  12        0.46        5.43      4.00 o 
   1   4  12        2.72        4.52      2.51 o 
   2   4  12      120.95      130.14      7.94 o 
   3   4  12       20.50       27.32      6.33 o 
   4   4  12       64.53       47.36     22.97 o 
   5   4  12       50.97       50.31     14.16 o 
   6   4  12       29.05       24.87      4.85 o 
   8   4  12       51.96       49.38     34.31 o 
   9   4  12        5.26        8.38      9.38 o 
  -4   5  12      109.37      102.73     11.47 o 
  -3   5  12        8.90        8.18      3.83 o 
  -2   5  12       29.43       13.08      7.01 o 
  -1   5  12       15.71       15.26      7.81 o 
   0   5  12      444.85      490.77     31.38 o 
   1   5  12      196.13      210.60      9.74 o 
   2   5  12       22.83       33.69     10.38 o 
   3   5  12        8.50        5.62      5.44 o 
   4   5  12        5.19       -0.28      4.48 o 
   5   5  12      416.88      465.64     29.80 o 
   6   5  12        0.24        2.91      3.36 o 
   7   5  12       24.88       12.34      9.08 o 
   8   5  12        0.01       -0.19      5.99 o 
   9   5  12       17.96       15.20     12.64 o 
  -3   6  12        4.72        1.19      9.08 o 
  -2   6  12        0.97        5.66      6.41 o 
  -1   6  12       92.91       51.10     25.42 o 
   0   6  12        1.95        1.23      5.05 o 
   1   6  12        0.02        7.13      4.76 o 
   2   6  12       53.15       44.02     21.01 o 
   3   6  12       86.30       95.27      8.94 o 
   4   6  12      135.65      118.33      8.41 o 
   5   6  12      492.72      510.21     18.05 o 
   6   6  12      204.51      209.35     10.82 o 
   7   6  12       20.29       26.87      6.61 o 
   8   6  12        0.04        1.30      3.92 o 
  -3   7  12        0.77        1.98      6.33 o 
  -2   7  12        4.44        2.88      3.05 o 
  -1   7  12      138.82      147.24     10.58 o 
   0   7  12        0.27       -3.20      5.57 o 
   1   7  12        0.25       -5.11      5.90 o 
   2   7  12       12.91       10.23      9.46 o 
   3   7  12      308.67      317.24     13.70 o 
   4   7  12      346.40      384.40     15.60 o 
   5   7  12      187.73      182.88     10.58 o 
   6   7  12       31.64       15.42     14.06 o 
   7   7  12       11.54       16.86      6.12 o 
  -1   8  12       25.72       15.25     14.22 o 
   0   8  12       45.56       32.38     23.68 o 
   1   8  12       10.68        1.28      3.65 o 
   2   8  12        4.11        5.60      4.43 o 
   3   8  12       20.77       15.93     12.80 o 
   4   8  12        1.10       -2.17      5.76 o 
   5   8  12      161.14      209.15     12.43 o 
   6   8  12        6.67        3.64      7.88 o 
   1   9  12       22.87       19.95     13.32 o 
   2   9  12       15.09        8.76      9.14 o 
   3   9  12       12.41        6.47      6.11 o 
   4   9  12       29.60       37.00     20.67 o 
   0  -4  13        3.88        2.15      1.95 o 
   1  -4  13       53.87       57.94      4.10 o 
   4  -4  13        0.33       52.84     37.83 o 
   5  -4  13      265.18      250.83     40.55 o 
   6  -4  13      347.94      514.99     79.99 o 
  -1  -3  13      120.44      137.66     12.24 o 
   0  -3  13       62.21       63.52      4.84 o 
   1  -3  13       22.43       16.72      8.79 o 
   2  -3  13       50.97       56.77      4.02 o 
   4  -3  13        5.22       37.23     33.52 o 
   5  -3  13        1.90       41.38     51.23 o 
   6  -3  13      176.74      114.50     51.14 o 
   7  -3  13       64.02       88.72     96.56 o 
  -2  -2  13       80.48       76.70     13.76 o 
  -1  -2  13       36.88       30.15     14.68 o 
   0  -2  13        5.99        3.61      1.88 o 
   1  -2  13       14.92       13.95      7.64 o 
   5  -2  13       57.71       64.47     45.06 o 
   6  -2  13      334.05      194.42     57.08 o 
   7  -2  13       52.04      103.85     78.55 o 
  -3  -1  13       57.38       55.52      5.19 o 
  -2  -1  13       49.54       60.01      5.22 o 
  -1  -1  13       18.84       18.02     12.56 o 
   0  -1  13        1.40        2.64      4.86 o 
   1  -1  13      151.46      153.47      6.60 o 
   5  -1  13      495.99      424.28     49.46 o 
   6  -1  13        6.03       35.97     48.86 o 
   7  -1  13      312.01      269.89     58.46 o 
   8  -1  13       50.44       60.61     10.15 o 
  -3   0  13       37.34       29.39     13.67 o 
  -2   0  13       12.23       12.34      6.53 o 
  -1   0  13       13.05       13.00      7.88 o 
   0   0  13        6.53        3.40      4.68 o 
   6   0  13        1.86       53.30     42.82 o 
   7   0  13      574.29      598.79     25.72 o 
   8   0  13       12.49        8.27     11.15 o 
  -3   1  13      543.07      562.26     48.37 o 
  -2   1  13      598.73      594.83     21.78 o 
  -1   1  13      257.94      277.94     17.65 o 
   0   1  13        9.19        3.57      3.73 o 
   1   1  13       84.63       78.37      5.98 o 
   2   1  13      132.56      128.70      7.59 o 
   3   1  13        1.06        4.18      3.80 o 
   6   1  13        4.00        6.74      7.61 o 
   7   1  13      267.86      253.53     14.39 o 
   8   1  13       55.29       31.38     22.62 o 
  -3   2  13      184.22      179.95     16.45 o 
  -1   2  13       27.67       15.79     10.80 o 
   0   2  13       24.27       18.68     11.20 o 
   1   2  13       86.27       59.82      5.46 o 
   2   2  13       37.78       29.20     15.37 o 
   3   2  13      312.79      370.09     23.88 o 
   4   2  13       14.56       16.61      6.26 o 
   7   2  13        2.28        4.81      5.93 o 
   8   2  13       47.29       16.89     15.71 o 
  -3   3  13        0.31        1.68      3.56 o 
  -2   3  13       40.63       17.94     12.70 o 
  -1   3  13      266.96      245.94     15.77 o 
   0   3  13       27.35       32.25     11.53 o 
   1   3  13        0.87        0.38      2.74 o 
   2   3  13      130.98      117.71      7.83 o 
   3   3  13      112.14      121.27     16.72 o 
   4   3  13       20.66       16.04     10.53 o 
   5   3  13        0.14        7.05      4.60 o 
   7   3  13      230.69      219.73     12.94 o 
  -3   4  13        5.49        5.80      5.03 o 
  -2   4  13        5.85        4.14      5.71 o 
  -1   4  13       36.93       28.71     12.42 o 
   0   4  13       11.64       14.79     11.51 o 
   1   4  13       84.84       99.08      9.22 o 
   2   4  13      310.33      342.95     19.03 o 
   3   4  13        7.64        5.01      3.61 o 
   4   4  13      137.95      128.69      8.32 o 
   5   4  13        0.20        4.84      2.66 o 
   8   4  13      197.28      201.07     20.69 o 
  -2   5  13        4.60        4.48      3.62 o 
  -1   5  13       29.40       28.64     17.56 o 
   0   5  13        6.09        3.72      4.19 o 
   1   5  13       17.06       16.69      8.59 o 
   2   5  13      128.49      131.87      8.87 o 
   3   5  13       12.93        6.99      5.31 o 
   4   5  13      209.21      219.05     11.28 o 
   5   5  13      179.33      158.90      9.96 o 
   6   5  13      100.59       94.16      7.99 o 
  -1   6  13      136.42      136.36     17.18 o 
   0   6  13       99.57       77.68      8.34 o 
   1   6  13        5.78        3.69      7.85 o 
   2   6  13       23.43       23.17      8.87 o 
   3   6  13       24.35       16.10     17.60 o 
   4   6  13        0.22        6.58      5.20 o 
   5   6  13        0.65        3.54      3.46 o 
   6   6  13       13.82       13.08      8.86 o 
   0   7  13      105.99      113.44     20.72 o 
   1   7  13        0.45        1.31      2.85 o 
   2   7  13      138.37      146.23     14.92 o 
   4   7  13      267.31      288.03     27.84 o 
   5   7  13        8.37        4.87      6.01 o 
   1  -2  14       21.85        7.67      6.71 o 
   0  -1  14        0.01        1.50      2.01 o 
   1   2  14        6.87        4.19      3.37 o 
   2   2  14       19.12       13.84      6.75 o 
   3   2  14       50.65       24.79     20.04 o 
   0   3  14        0.15        0.93      1.85 o 
   1   3  14       37.99       23.90     14.08 o 
   2   3  14       56.39       45.38     18.24 o 
   3   3  14       48.33       63.20      6.36 o 
   4   3  14       56.10       61.89      5.88 o 
   0   4  14        2.04       -0.51      4.81 o 
   1   4  14       81.81       89.07      9.98 o 
   2   4  14        5.57        5.43      3.80 o 
   3   4  14       29.74       15.31     11.42 o 
   4   4  14      102.28      120.49     12.81 o 
   5   4  14        0.15        3.05      5.11 o 
   1   5  14       28.63       33.14     19.01 o 
   2   5  14        0.00        4.30      6.26 o 
   3   5  14       10.42       10.96      8.56 o 
   4   5  14      144.22      148.78     15.26 o 
                                                 
